# Supplementary material for: Uncovering the mode of action of engineered T cells in patient cancer organoids
Source: Nat Biotechnol. 2022 Jul 25;41(1):60–9. doi: 10.1038/s41587-022-01397-w (PMC9849137; doi:10.1038/s41587-022-01397-w)
Supplement: Supplementary file 4 — DEG analyses between the sixth-highest versus lowest TEG-sensitive tumoroid cultures from Fig. 1d. [file 41587_2022_1397_MOESM4_ESM.xlsx]

## Sheet: 6 highest vs 6 lowest response 
GeneSymbol	baseMean	log2FoldChange	lfcSE	stat	pvalue	padj
A1BG	9.51648	0.15418	0.586383	0.262934	0.792601	0.991931
A1BG-AS1	214.079	-0.0249076	0.483996	-0.0514624	0.958957	0.991931
A1CF	0.0710123	-0.161461	3.11653	-0.051808	0.958682	0.991931
A2M	1297.8	-0.680891	1.10531	-0.616018	0.537883	0.991931
A2M-AS1	14.163	-0.607687	0.515509	-1.17881	0.238474	0.729806
A2ML1	85.8609	-1.71165	0.777317	-2.202	0.0276655	0.241106
A2ML1-AS1	0.589363	0.0580678	1.73431	0.0334818	0.97329	0.991931
A2ML1-AS2	0.0794681	-0.642353	3.11653	-0.206111	0.836704	0.991931
A2MP1	0.307414	1.4092	2.21809	0.635321	0.525219	0.987087
A3GALT2	1.09719	1.56164	1.0912	1.43112	0.152396	0.597695
A4GALT	38.4935	0.452052	0.751538	0.601502	0.547506	0.991931
AAAS	888.435	0.16692	0.189344	0.881568	0.378011	0.882617
AACS	1640.36	-0.313248	0.176827	-1.7715	0.0764783	0.420933
AACSP1	4.33167	2.90544	1.11522	2.60526	0.00918044	0.124821
AADAC	22.989	-0.0120414	0.977482	-0.0123188	0.990171	0.996461
AADACL2	0.0838616	0.0789754	3.11653	0.0253408	0.979783	0.991931
AADACP1	0.732358	1.3819	2.01972	0.684204	0.493846	0.965977
AADAT	80.7301	0.651677	0.94467	0.689846	0.490291	0.96371
AAED1	127.03	-0.0760749	0.30186	-0.25202	0.801025	0.991931
AAGAB	1882.15	-0.150408	0.14708	-1.02263	0.306483	0.812588
AAK1	175.79	-0.637622	0.255331	-2.49724	0.0125166	0.151395
AAMDC	268.051	0.778915	0.30397	2.56247	0.0103931	0.134679
AAMP	2688.4	0.441737	0.148539	2.97388	0.00294062	0.06044
AANAT	0.361093	-0.661586	1.39391	-0.474625	0.635054	0.991931
AAR2	1034.74	0.176817	0.201382	0.878017	0.379934	0.884098
AARD	306.303	1.0466	0.660792	1.58385	0.113228	0.516397
AARS	4200.29	-0.732073	0.286097	-2.55883	0.0105025	0.135728
AARS2	842.987	-0.160796	0.156808	-1.02543	0.305159	0.811725
AARSD1	61.3442	0.222812	0.266842	0.834993	0.403721	0.904193
AASDH	371.045	-0.383695	0.230044	-1.66793	0.0953306	0.472567
AASDHPPT	1346.95	-0.20463	0.175554	-1.16563	0.243766	0.736255
AASS	89.9606	0.958075	0.678181	1.41271	0.15774	0.605916
AATBC	9.67064	0.763751	1.19734	0.637871	0.523558	0.985789
AATK	17.8216	1.04916	0.558178	1.87961	0.0601608	0.373227
AB015752.1	0.360472	1.09418	1.87589	0.583285	0.559702	0.991931
ABAT	990.826	-0.64751	0.648315	-0.998758	0.317912	0.824829
ABCA1	134.936	-1.02129	0.701388	-1.4561	0.145364	0.584324
ABCA10	9.96424	-2.17879	0.774286	-2.81394	0.0048939	0.0843062
ABCA11P	39.9267	-0.0103127	0.275493	-0.0374337	0.970139	0.991931
ABCA12	1590.62	-1.50364	0.605043	-2.48518	0.0129484	0.154881
ABCA13	2.94773	-2.29698	1.46305	-1.56999	0.116417	0.523549
ABCA17P	11.3955	-0.442531	0.553271	-0.799845	0.423801	0.919641
ABCA2	3186	-0.00985993	0.277032	-0.0355913	0.971608	0.991931
ABCA3	2459.55	-0.906692	0.419419	-2.16178	0.0306348	0.25467
ABCA4	82.1442	-1.45979	0.749428	-1.94787	0.051431	0.341037
ABCA5	612.03	-1.18533	0.648009	-1.82918	0.0673721	0.395569
ABCA6	2.78688	-0.822259	1.22316	-0.672243	0.501429	0.970936
ABCA7	1488.39	-0.602989	0.236556	-2.54904	0.0108021	0.137947
ABCA8	0.0870282	-0.161461	3.11653	-0.051808	0.958682	0.991931
ABCA9	1.04719	-1.53609	1.37905	-1.11388	0.265332	0.764235
ABCB1	8.66368	-0.981416	1.32087	-0.743006	0.457478	0.942946
ABCB10	690.317	0.41647	0.228178	1.82519	0.0679716	0.396511
ABCB11	9.15883	2.73668	1.2819	2.13486	0.0327727	0.265776
ABCB4	19.4299	-0.232268	0.656682	-0.3537	0.723564	0.991931
ABCB5	0.36519	-1.41644	2.22341	-0.637056	0.524088	0.986317
AC079062.1	53.88	23.9212	2.04421	11.7019	1.24596e-31	4.16398e-27
ABCB7	353.491	0.0733146	0.191571	0.382701	0.701941	0.991931
ADGRE1	31.0338	23.1204	2.00454	11.534	8.89385e-31	1.48616e-26
ABCB9	681.891	-0.464564	0.236312	-1.9659	0.0493106	0.333657
ABCC1	1193.64	0.412793	0.247602	1.66717	0.0954816	0.47288
ABCC10	1088.98	0.250087	0.207642	1.20442	0.228428	0.71621
ABCC11	1390.81	-1.19819	0.861477	-1.39086	0.164269	0.61656
ABCC12	330.179	-0.849248	1.01254	-0.838727	0.401623	0.902152
ABCC13	0.150458	-0.64235	3.11653	-0.206111	0.836705	0.991931
ABCC2	988.75	-0.480339	0.765747	-0.627282	0.530474	0.990968
ABCC3	3983.23	-0.0564315	0.752198	-0.0750221	0.940197	0.991931
ABCC4	270.666	0.881988	1.06268	0.829966	0.406558	0.907272
IFI44L	675.639	10.5184	1.71755	6.12409	9.12037e-10	6.26169e-07
ABCC5-AS1	0.232311	-0.161472	3.11653	-0.0518113	0.958679	0.991931
ABCC6	76.0215	0.230704	0.674314	0.342131	0.732252	0.991931
ABCC6P1	11.0274	0.393329	0.727694	0.540515	0.588842	0.991931
ABCC6P2	2.59828	0.230872	1.00611	0.22947	0.818504	0.991931
ABCC8	33.379	1.11771	0.599087	1.86568	0.0620861	0.378959
ABCC9	0.309956	-0.163945	1.84834	-0.0886985	0.929322	0.991931
ABCD1	503.68	-0.0312703	0.496545	-0.0629757	0.949786	0.991931
ABCD2	0.302571	0.326	1.85513	0.175729	0.860507	0.991931
ABCD3	1871.57	-0.281767	0.211231	-1.33393	0.182228	0.644107
KLK11	85.8303	10.2273	1.8677	5.47585	4.35418e-08	1.54319e-05
ABCE1	2134.19	0.1511	0.298431	0.506314	0.612636	0.991931
ABCF1	2572.65	0.152617	0.135213	1.12871	0.259019	0.757872
ABCF2	1411.94	0.504308	0.259238	1.94535	0.0517327	0.342222
ABCF2P1	0.212562	1.17996	2.88247	0.409357	0.682278	0.991931
ABCF3	1245.49	0.0870372	0.177309	0.490878	0.623512	0.991931
ABCG1	964.81	0.546357	0.480788	1.13638	0.255799	0.75353
ABCG2	2.92293	0.0424629	0.881031	0.0481969	0.961559	0.991931
ABCG4	8.54942	1.50787	0.627919	2.40138	0.0163333	0.177306
ABCG5	1.32516	1.79286	1.41884	1.26361	0.206372	0.684163
ABCG8	1.43552	2.01157	1.65756	1.21357	0.224912	0.710518
APOBEC3C	108.679	9.65334	1.58595	6.08679	1.15196e-09	7.40359e-07
ABHD10	773.354	-0.246093	0.287101	-0.857166	0.391353	0.893745
ABHD11	2803.41	-0.85876	0.351998	-2.43968	0.0147004	0.166369
XAF1	669.906	9.47719	1.75542	5.39882	6.70793e-08	2.1765e-05
ABHD12	1979.81	0.190171	0.319032	0.596087	0.551117	0.991931
ABHD12B	2.99127	-0.358503	1.28987	-0.277938	0.78106	0.991931
ABHD13	440.786	0.190732	0.227321	0.839043	0.401445	0.902148
ABHD14A	48.9208	0.921162	0.331103	2.7821	0.00540085	0.0891837
ABHD14A-ACY1	4.56216	-1.25671	0.522882	-2.40342	0.0162424	0.176807
ABHD14B	541.345	-0.76471	0.316386	-2.41702	0.0156482	0.172938
ABHD15	456.615	-0.359787	0.429418	-0.837848	0.402116	0.902755
ABHD16A	58.8575	-0.0500269	0.218221	-0.229249	0.818676	0.991931
ABHD16B	0.222098	-0.161456	2.26067	-0.0714192	0.943064	0.991931
ABHD17A	773.91	-0.532616	0.219118	-2.43072	0.0150688	0.16854
ABHD17AP3	0.468956	-0.893859	1.28412	-0.696088	0.486374	0.961206
ABHD17AP4	1.61301	3.60399	1.61891	2.22618	0.0260022	0.233413
ABHD17AP6	0.376649	1.72138	2.23625	0.769765	0.44144	0.93239
ABHD17B	310.318	-0.438831	0.160908	-2.72722	0.00638699	0.0991883
KRT86	4660.24	8.38607	1.05203	7.97129	1.57024e-15	8.74624e-12
ABHD18	425	0.16018	0.218172	0.734189	0.462833	0.946743
ABHD2	1945.2	0.122928	0.44177	0.278263	0.78081	0.991931
ABHD3	962.905	0.419861	0.507144	0.827893	0.407731	0.908716
ABHD4	660.57	0.14391	0.295682	0.486704	0.626468	0.991931
ABHD5	408.363	-0.209684	0.211516	-0.991336	0.321522	0.828214
ABHD6	128.47	0.765996	0.38739	1.97733	0.0480048	0.329044
ABHD8	195.827	-0.0239249	0.191683	-0.124815	0.90067	0.991931
ABI1	1132.73	-0.399632	0.176256	-2.26734	0.0233696	0.219132
ABI2	1255.88	0.512516	0.330571	1.5504	0.121046	0.534042
ABI3	0.383229	-0.175743	1.41505	-0.124195	0.901161	0.991931
ABI3BP	1.80417	3.80369	1.8993	2.00268	0.0452118	0.319557
ABL1	1243.58	-0.170717	0.193135	-0.883924	0.376737	0.881322
ABL2	616.076	0.263187	0.241204	1.09114	0.275211	0.777048
ABLIM1	2409.72	-0.468542	0.388444	-1.2062	0.227739	0.71519
ABLIM2	55.5592	-0.604854	0.535828	-1.12882	0.258973	0.757816
ABLIM3	227.924	-0.254716	0.764246	-0.33329	0.738915	0.991931
ABO	4.72981	0.559881	1.42026	0.394211	0.693425	0.991931
ABR	947.747	-0.151001	0.306559	-0.492567	0.622319	0.991931
ABRACL	1211.37	-0.225485	0.250226	-0.901127	0.367521	0.873424
ABRAXAS1	177.207	-0.14118	0.215149	-0.656198	0.511697	0.977729
ABRAXAS2	522.66	0.282596	0.268099	1.05407	0.29185	0.79654
ABT1	750.427	-0.0553491	0.241953	-0.22876	0.819055	0.991931
ABT1P1	0.0800018	0.31943	3.11653	0.102495	0.918364	0.991931
ABTB1	338.279	0.895757	0.454645	1.97023	0.0488115	0.331898
ABTB2	322.982	-0.222887	0.293206	-0.760173	0.447151	0.936387
AC000058.1	0.328302	1.04772	2.26518	0.462533	0.643699	0.991931
AC000061.1	0.782574	-3.01468	2.60433	-1.15757	0.24704	0.741454
AC000068.1	25.0198	0.103162	0.468778	0.220066	0.82582	0.991931
AC000068.2	3.23474	0.571555	0.61716	0.926104	0.354392	0.862707
AC000068.3	8.75075	-0.0369484	0.496391	-0.0744341	0.940665	0.991931
AC000081.1	0.186858	0.559879	3.11653	0.179648	0.857429	0.991931
AC000089.1	3.57061	-1.0205	0.466621	-2.187	0.0287423	0.245881
AC000095.1	8.87514	-1.70075	0.738335	-2.3035	0.021251	0.206057
MIR548XHG	55.716	8.2744	0.994533	8.31989	8.80455e-17	7.3562e-13
AC000123.1	0.0800018	0.31943	3.11653	0.102495	0.918364	0.991931
AC000124.1	0.509085	0.69341	1.29403	0.535855	0.592059	0.991931
AC002044.1	7.84725	-0.545156	0.532503	-1.02376	0.305948	0.812508
AC002056.1	3.63557	-1.32974	0.59278	-2.24323	0.0248819	0.227387
IFIT3	880.259	8.23312	1.07513	7.65779	1.89154e-14	7.66698e-11
AC002064.1	1.02845	-1.75723	1.18718	-1.48017	0.138828	0.570331
AC002066.1	2.28042	2.09529	0.768417	2.72677	0.00639585	0.0992223
AC002070.1	0.600924	-0.614002	1.13217	-0.542325	0.587595	0.991931
AC002075.1	0.763498	1.26056	1.75913	0.716582	0.473632	0.953496
AC002075.2	1.12809	-0.143515	0.700122	-0.204985	0.837584	0.991931
AC002076.1	0.821507	2.32186	1.76435	1.31598	0.18818	0.6547
AC002091.1	1.52881	0.0702931	1.26905	0.0553904	0.955827	0.991931
AC002091.2	0.870656	0.462373	1.13277	0.40818	0.683142	0.991931
AC002094.2	0.169971	-0.642351	2.88759	-0.222452	0.823962	0.991931
AC002115.1	0.132916	0.800324	3.11653	0.256799	0.797334	0.991931
AC002116.2	22.0381	0.728348	0.374632	1.94417	0.0518748	0.342593
AC002127.2	0.158376	-1.12078	3.11643	-0.359636	0.71912	0.991931
AC002128.1	17.9419	0.0802737	0.35103	0.22868	0.819117	0.991931
AC002306.1	0.128118	0.800324	3.11653	0.256799	0.797334	0.991931
AC002310.1	64.8464	0.196572	0.295467	0.665295	0.505862	0.973506
AC002310.2	14.2934	1.06785	0.532114	2.0068	0.0447706	0.317724
AC002310.3	0.353091	0.747215	1.61112	0.463786	0.642801	0.991931
AC002347.1	1.79273	-1.29311	0.993332	-1.30179	0.192989	0.662793
AC002351.1	0.445286	-0.921497	2.74851	-0.335271	0.73742	0.991931
AC002367.1	0.144699	-0.161459	3.11653	-0.0518073	0.958682	0.991931
AC002375.1	0.0861416	0.31943	3.11653	0.102495	0.918364	0.991931
AC002378.1	1.82823	0.909668	0.983169	0.925241	0.35484	0.863335
AC002386.1	0.385696	2.12761	3.09204	0.688093	0.491394	0.964246
AC002398.1	0.212987	1.04846	3.11622	0.336453	0.736529	0.991931
AC002398.2	1.25789	0.743009	0.783692	0.948088	0.343085	0.852037
AC002401.1	0.270053	0.566439	1.85084	0.306044	0.759571	0.991931
AC002401.2	0.0645309	0.31943	3.11653	0.102495	0.918364	0.991931
AC002428.2	0.297038	1.74196	3.10167	0.561619	0.574376	0.991931
AC002429.1	0.713502	0.07425	1.7328	0.0428497	0.965821	0.991931
AC002429.2	0.151923	-0.161459	3.11653	-0.0518073	0.958682	0.991931
AC002451.1	0.556431	-0.48619	1.95751	-0.248371	0.803847	0.991931
AC002454.1	0.214196	-0.161456	2.27349	-0.0710168	0.943384	0.991931
AC002456.1	3.51104	1.97244	0.813674	2.42412	0.0153457	0.170743
AC002467.1	26.5212	0.569742	0.268942	2.11846	0.0341362	0.27221
AC002470.1	8.96073	-1.23983	0.489412	-2.5333	0.0112993	0.141857
AC002472.1	0.119011	-0.882797	3.11653	-0.283263	0.776975	0.991931
AC002480.1	0.791993	3.16117	3.07589	1.02773	0.304079	0.810263
AC002480.2	0.231709	1.43072	3.11002	0.460037	0.64549	0.991931
AC002480.3	0.884816	3.3232	2.57043	1.29286	0.19606	0.667924
AC002504.1	0.637044	-0.68948	2.30813	-0.298718	0.765155	0.991931
PAGE2	28.5219	8.08894	2.008	4.02837	5.61657e-05	0.00371695
AC002511.2	5.95456	2.35081	1.30752	1.79792	0.0721901	0.40906
AC002519.1	4.10459	-1.31114	0.71588	-1.83151	0.0670252	0.394678
AC002519.2	0.321867	-0.38748	2.26341	-0.171193	0.864072	0.991931
AC002524.1	0.849379	-0.0686548	1.0932	-0.0628017	0.949924	0.991931
AC002550.1	0.644781	0.305647	1.01587	0.300871	0.763513	0.991931
AC002551.1	2.7501	-0.146951	0.608037	-0.241682	0.809027	0.991931
AC002553.1	2.95123	-1.00379	0.554282	-1.81097	0.0701459	0.40349
AC002558.1	4.02158	-0.0423834	0.493987	-0.0857986	0.931626	0.991931
AC002558.2	2.6595	-1.57229	0.851267	-1.847	0.0647472	0.387471
AC002558.3	1.84416	-0.155062	0.613656	-0.252685	0.800512	0.991931
AC002984.1	0.1124	-0.401906	3.11653	-0.128959	0.89739	0.991931
AC003002.2	1.62078	-1.13826	0.768204	-1.48171	0.138417	0.569333
AC003002.3	1.60679	-0.741742	0.685343	-1.08229	0.279122	0.781654
AC003005.2	2.02976	1.27271	0.747062	1.70362	0.0884529	0.453342
AC003035.1	0.339855	-1.36628	2.7503	-0.496777	0.619347	0.991931
AC003043.1	0.140787	-0.161459	3.11653	-0.0518073	0.958682	0.991931
AC003070.1	0.244054	-0.161455	1.84432	-0.0875417	0.930241	0.991931
AC003070.2	0.12925	0.319433	3.03932	0.1051	0.916296	0.991931
AC003071.1	0.119805	-0.401906	3.11653	-0.128959	0.89739	0.991931
AC003072.1	19.7395	-0.465508	0.410181	-1.13489	0.256423	0.754704
AC003080.1	0.443886	1.90774	1.32692	1.43772	0.150515	0.594305
AC003084.1	0.0727754	-0.642353	3.11653	-0.206111	0.836704	0.991931
AC003101.1	5.97656	-1.13083	0.619327	-1.8259	0.0678652	0.396196
AC003102.1	100.482	-0.577783	0.409405	-1.41127	0.158164	0.606382
AC003659.1	0.128383	-0.882797	3.11653	-0.283263	0.776975	0.991931
AC003666.1	0.0686526	-0.401915	3.11653	-0.128962	0.897388	0.991931
AC003669.1	0.109781	-0.642353	3.11653	-0.206111	0.836704	0.991931
AC003682.1	1.03917	-1.00827	0.753287	-1.33849	0.180736	0.641981
AC003956.1	0.317974	-1.27496	1.57385	-0.81009	0.417888	0.916006
AC003958.2	0.515757	1.85407	1.63618	1.13317	0.257143	0.75569
AC003965.1	10.6254	0.546488	0.420064	1.30097	0.19327	0.663355
AC003965.2	9.33865	-1.13654	0.655902	-1.73279	0.0831332	0.438496
AC003973.1	0.100315	0.559877	3.11653	0.179647	0.857429	0.991931
AC003973.2	0.322693	1.01272	2.22888	0.454363	0.649568	0.991931
AC003986.3	0.388364	0.0521938	2.7669	0.0188637	0.98495	0.994145
AC003988.1	0.0939082	0.319423	3.11653	0.102493	0.918365	0.991931
AC003991.1	0.793599	-2.05033	1.35557	-1.51252	0.1304	0.554028
AC003991.2	0.140336	0.319432	3.11653	0.102496	0.918363	0.991931
AC004000.1	4.64283	-0.541327	0.645697	-0.83836	0.401829	0.902402
AC004004.1	0.22928	1.27373	3.11327	0.409128	0.682446	0.991931
AC004009.1	0.0725137	-0.161476	3.11653	-0.0518126	0.958678	0.991931
AC004012.1	2.24122	-1.35206	1.14678	-1.17901	0.238396	0.729806
AC004022.2	0.0841761	-0.161461	3.11653	-0.051808	0.958682	0.991931
AC004023.1	0.286199	1.1528	1.87834	0.613735	0.539391	0.991931
AC004024.1	1.7478	-1.03087	0.685271	-1.50433	0.132496	0.55874
AC004034.1	6.54396	0.518489	0.733965	0.706422	0.479926	0.957617
AC004053.1	0.656886	-0.966995	1.04505	-0.925306	0.354807	0.863316
AC004063.1	0.150182	-0.161459	3.11653	-0.0518073	0.958682	0.991931
AC004066.1	0.763746	-1.83168	0.993602	-1.84347	0.06526	0.389671
AC004066.2	3.84196	-0.582928	0.522224	-1.11624	0.264319	0.763441
AC004067.1	4.74229	0.674873	0.66074	1.02139	0.30707	0.813433
AC004069.1	6.53219	-0.640169	0.669154	-0.956685	0.338726	0.847972
AC004076.1	0.66841	-0.129626	1.12979	-0.114735	0.908655	0.991931
AC004080.1	0.190683	0.559881	2.85678	0.195983	0.844623	0.991931
AC004080.2	0.402053	-0.163451	1.40112	-0.116658	0.907131	0.991931
AC004080.3	0.416428	0.43382	2.77047	0.156587	0.87557	0.991931
AC004080.4	0.624341	2.6194	3.08294	0.849643	0.395523	0.896807
AC004112.1	0.124018	0.0789704	3.11653	0.0253392	0.979784	0.991931
AC004129.1	0.0662019	-0.161461	3.11653	-0.051808	0.958682	0.991931
AC004130.1	21.0398	-1.27942	0.571832	-2.2374	0.0252602	0.229608
AC004147.4	0.0761235	-0.161461	3.11653	-0.051808	0.958682	0.991931
AC004148.2	7.08022	0.939279	0.520204	1.8056	0.0709812	0.405081
AC004149.1	0.578343	-1.12701	1.97167	-0.571604	0.567591	0.991931
AC004156.1	3.06524	0.51149	0.674814	0.757972	0.448468	0.937909
AC004160.1	0.762821	-0.574935	1.09713	-0.524035	0.600254	0.991931
AC004221.1	1.16007	0.705768	0.903542	0.781112	0.434736	0.926542
AC004223.1	0.0861416	0.31943	3.11653	0.102495	0.918364	0.991931
AC004223.2	3.22668	0.44466	0.636314	0.698806	0.484673	0.960381
AC004224.1	0.661752	0.0605112	1.00377	0.0602836	0.95193	0.991931
AC004231.1	5.61746	-1.02592	0.82072	-1.25003	0.211289	0.690792
AC004231.3	0.149969	-0.401904	3.11653	-0.128959	0.89739	0.991931
AC004233.1	4.78104	0.221761	0.547566	0.404993	0.685483	0.991931
AC004233.2	2221.21	1.64341	0.862953	1.9044	0.0568575	0.361677
AC004233.3	269.905	0.338536	0.523229	0.647014	0.517623	0.981076
AC004241.1	17.9372	0.486365	0.412035	1.1804	0.237842	0.729047
AC004257.1	0.274723	-1.70048	2.2112	-0.769032	0.441874	0.932611
AC004264.1	3.71729	-0.0308475	0.979456	-0.0314946	0.974875	0.991931
AC004381.1	0.944875	0.489953	1.00451	0.487755	0.625723	0.991931
AC004383.1	4.39272	-0.0906436	0.64401	-0.140749	0.888068	0.991931
AC004386.1	0.640493	-0.0374756	1.13713	-0.0329564	0.973709	0.991931
AC004448.1	0.0802948	-0.161461	3.11653	-0.051808	0.958682	0.991931
AC004448.2	0.0861416	0.31943	3.11653	0.102495	0.918364	0.991931
AC004449.1	1.26412	1.03064	1.11427	0.924945	0.354995	0.863496
AC004453.1	28.0096	0.234896	0.558514	0.420573	0.674067	0.991931
AC004466.1	22.266	0.167822	0.377852	0.444147	0.656936	0.991931
AC004471.1	0.202695	0.807901	2.85489	0.282988	0.777186	0.991931
AC004471.2	1.15724	-0.735401	1.29681	-0.567085	0.570656	0.991931
AC004477.1	32.7233	0.646327	0.366213	1.76489	0.0775815	0.423933
AC004477.2	0.390557	0.853414	1.6033	0.532285	0.594529	0.991931
AC004490.1	1.03287	-0.176959	0.828318	-0.213637	0.83083	0.991931
AC004492.1	6.39965	-0.218203	0.50223	-0.434468	0.663949	0.991931
AC004494.1	2.14891	-0.2638	0.655636	-0.402358	0.687421	0.991931
MAGEA1	74.4915	7.81319	1.52118	5.13628	2.80232e-07	6.50371e-05
AC004522.1	2.47437	-0.543317	1.02484	-0.530148	0.596009	0.991931
AC004522.2	5.66739	2.31649	0.849575	2.72665	0.00639809	0.0992223
AC004528.1	0.0805574	-0.161461	3.11653	-0.051808	0.958682	0.991931
AC004540.1	16.5699	-1.37247	0.798751	-1.71827	0.0857478	0.446201
AC004540.2	2.47974	-0.0177958	1.34703	-0.0132112	0.989459	0.996226
AC004542.1	0.239782	-0.885727	3.11641	-0.284214	0.776246	0.991931
AC004542.2	0.452692	-1.37027	1.41834	-0.966108	0.33399	0.84343
AC004543.1	0.32968	-0.163684	1.56946	-0.104294	0.916936	0.991931
AC004552.1	0.116982	0.0789855	3.11653	0.025344	0.979781	0.991931
AC004554.1	0.0848033	0.31943	3.11653	0.102495	0.918364	0.991931
AC004584.3	2.65443	0.241023	0.675712	0.356695	0.72132	0.991931
AC004585.1	4.29639	0.140615	0.794977	0.176879	0.859603	0.991931
AC004590.1	0.360085	-0.38828	1.85812	-0.208964	0.834476	0.991931
AC004593.1	1.47484	0.787255	1.87563	0.419727	0.674685	0.991931
AC004596.1	3.21806	-0.48001	0.51885	-0.925143	0.354892	0.863397
AC004656.1	1107.76	-0.33937	0.439363	-0.772414	0.439869	0.931931
AC004672.2	0.704803	-0.568057	1.00429	-0.56563	0.571645	0.991931
AC004674.1	0.414194	2.23065	3.08987	0.721924	0.470341	0.951732
AC004674.2	0.0565567	-0.161461	3.11653	-0.051808	0.958682	0.991931
AC004687.1	0.546565	-0.337612	1.95602	-0.172601	0.862965	0.991931
AC004690.2	0.0621853	0.31943	3.11653	0.102495	0.918364	0.991931
AC004692.1	0.100756	0.559877	3.11653	0.179647	0.857429	0.991931
AC004692.2	0.127349	0.800324	3.11653	0.256799	0.797334	0.991931
AC004702.1	0.948167	-0.42387	1.07659	-0.393714	0.693792	0.991931
AC004704.1	4.91454	-0.436578	1.24107	-0.351776	0.725006	0.991931
AC004706.1	1.18492	0.246323	1.27797	0.192745	0.847159	0.991931
AC004707.1	2.27931	-0.775919	0.737534	-1.05204	0.292779	0.797386
AC004771.1	1.48886	0.696003	1.08661	0.640527	0.52183	0.984683
AC004771.2	0.428873	-0.951845	1.40666	-0.676672	0.498614	0.968844
AC004771.3	11.2537	0.502297	0.408869	1.22851	0.219257	0.701989
AC004771.4	1.63122	0.373933	0.774948	0.482526	0.629432	0.991931
AC004771.5	0.0615508	-0.161461	3.11653	-0.051808	0.958682	0.991931
AC004775.1	1.46005	0.217652	1.03328	0.210641	0.833167	0.991931
AC004797.1	1.3709	3.06046	1.62561	1.88265	0.0597473	0.372017
AC004801.1	0.160812	0.559869	3.11653	0.179645	0.857431	0.991931
AC004801.2	18.3414	0.573172	0.472513	1.21303	0.225119	0.710968
AC004801.3	0.439411	1.81681	2.24801	0.808185	0.418984	0.916006
AC004801.5	0.376447	2.0915	2.69944	0.77479	0.438464	0.930792
AC004803.1	31.1702	-0.488113	0.281692	-1.73279	0.0831332	0.438496
AC004805.2	0.190444	-0.161461	2.29563	-0.0703341	0.943928	0.991931
AC004812.1	1.01297	-0.590505	1.03719	-0.569333	0.56913	0.991931
AC004816.1	112.308	-0.0301756	0.267174	-0.112943	0.910075	0.991931
AC004817.1	0.0861416	0.31943	3.11653	0.102495	0.918364	0.991931
AC004824.1	0.991151	0.166983	0.69904	0.238875	0.811202	0.991931
AC004830.1	0.102186	0.559877	3.11653	0.179647	0.857429	0.991931
FAM163B	19.6073	7.79053	2.48229	3.13845	0.00169845	0.0414324
AC004832.5	1.90695	0.976632	0.916251	1.0659	0.286469	0.79006
AC004835.1	5.44904	0.576038	1.03897	0.554429	0.579285	0.991931
AC004837.2	0.918116	3.31905	2.63112	1.26146	0.207144	0.685013
AC004839.1	1.40017	-0.0996982	0.846757	-0.117741	0.906273	0.991931
AC004840.1	2.13839	-0.413325	0.582979	-0.708988	0.478332	0.956879
AC004840.2	0.100315	0.559877	3.11653	0.179647	0.857429	0.991931
NKX2-5	36.0887	7.62744	2.38799	3.19409	0.00140273	0.0366531
AC004846.2	9.79158	0.0718263	0.465467	0.15431	0.877365	0.991931
AC004847.1	2.20261	2.67615	1.28398	2.08426	0.0371361	0.286229
AC004854.1	0.580991	-0.207809	1.46955	-0.14141	0.887546	0.991931
AC004854.2	10.7538	-0.500981	0.482053	-1.03927	0.298681	0.803697
AC004858.1	0.310036	-0.669	2.23162	-0.299782	0.764343	0.991931
AC004865.2	4.93233	0.123221	0.574052	0.214651	0.830039	0.991931
AC004870.2	0.222379	0.567455	2.85169	0.198989	0.842271	0.991931
AC004877.1	8.07135	0.738403	0.439313	1.68081	0.0927993	0.465529
AC004884.1	0.431711	1.12706	1.14548	0.98392	0.325155	0.832891
AC004884.2	0.0661053	-0.642353	3.11653	-0.206111	0.836704	0.991931
AC004889.1	4.86671	0.87739	0.531825	1.64977	0.0989896	0.481688
AC004890.1	5.68239	1.36388	0.518223	2.63184	0.00849244	0.118802
AC004890.2	100.08	-0.203835	0.35638	-0.57196	0.567349	0.991931
AC004893.1	0.187524	0.319435	3.11653	0.102497	0.918362	0.991931
AC004895.1	0.40384	-1.00439	1.40119	-0.716815	0.473488	0.953367
AC004898.1	0.308862	-0.659666	2.23111	-0.295667	0.767484	0.991931
AC004908.1	0.213213	-1.56728	3.11355	-0.503373	0.614702	0.991931
AC004908.2	13.4824	-0.357254	0.351209	-1.01721	0.309053	0.815194
AC004908.3	4.75139	-0.0762923	0.531261	-0.143606	0.885811	0.991931
AC004917.1	0.895	-2.88783	1.88163	-1.53475	0.124846	0.541785
AC004918.1	47.6166	0.475126	0.268733	1.76802	0.0770577	0.422725
AC004918.3	54.6547	0.409155	0.299426	1.36646	0.171794	0.629814
AC004921.1	0.271468	0.566439	1.85097	0.306024	0.759587	0.991931
AC004923.1	1.7831	1.12273	0.637495	1.76117	0.0782102	0.425698
AC004923.4	10.345	0.0441127	0.40361	0.109295	0.912968	0.991931
AC004941.1	0.644946	-0.197963	1.22686	-0.161358	0.871812	0.991931
AC004941.2	0.127239	0.559877	3.11653	0.179647	0.857429	0.991931
AC004943.1	2.13859	-0.205733	0.783648	-0.262532	0.792911	0.991931
AC004943.2	12.3146	-0.461796	0.528469	-0.873837	0.382207	0.885925
AC004947.1	0.420186	-0.956019	1.62195	-0.589427	0.555575	0.991931
AC004948.1	5.13442	-1.01515	0.709375	-1.43105	0.152415	0.597695
AC004951.1	19.0343	-0.102776	0.326014	-0.315251	0.752571	0.991931
AC004951.2	13.4336	-0.422097	0.290917	-1.45092	0.146803	0.587329
AC004951.3	3.20028	-1.23706	0.637913	-1.93923	0.0524729	0.345069
AC004951.4	8.987	0.170098	0.390688	0.43538	0.663286	0.991931
AC004967.1	104.795	0.617235	0.314513	1.96251	0.0497033	0.334299
AC004973.1	0.205654	-0.401906	1.8899	-0.21266	0.831592	0.991931
AC004975.2	0.0951519	0.559877	3.11653	0.179647	0.857429	0.991931
AC004980.1	73.7264	0.250091	0.323503	0.773072	0.43948	0.931931
AC004980.2	0.0615508	-0.161461	3.11653	-0.051808	0.958682	0.991931
AC004980.3	0.968341	-0.992612	0.961765	-1.03207	0.302038	0.807657
AC004980.4	0.420727	1.14871	2.7582	0.416471	0.677065	0.991931
AC004982.1	38.0365	-0.940205	0.360991	-2.60451	0.00920055	0.125038
AC004982.2	59.5189	-0.881248	0.292589	-3.0119	0.00259618	0.0556974
AC004986.1	0.0726893	-0.161461	3.11653	-0.051808	0.958682	0.991931
AC004987.2	7.37462	0.45343	0.364041	1.24555	0.212931	0.693149
AC004987.3	0.205512	-0.401904	3.11653	-0.128959	0.89739	0.991931
AC004988.1	0.195863	-1.3485	3.11568	-0.43281	0.665153	0.991931
RTP4	67.0132	7.33632	1.43988	5.0951	3.48552e-07	7.76573e-05
AC004997.1	1.01698	0.701075	1.10171	0.636352	0.524547	0.98657
IFIT1	1078.26	7.32325	1.13889	6.43019	1.27448e-10	1.29071e-07
AC005000.2	0.0781384	-0.401915	3.11653	-0.128962	0.897388	0.991931
AC005005.1	0.259022	-0.161457	1.58423	-0.101915	0.918824	0.991931
AC005005.2	0.144364	0.319432	3.11653	0.102496	0.918363	0.991931
AC005005.3	10.357	-0.35656	0.808213	-0.441171	0.659089	0.991931
AC005006.1	0.386539	0.870948	1.58829	0.548357	0.583447	0.991931
AC005009.1	0.355106	1.41321	2.25827	0.625795	0.531449	0.991931
AC005009.2	0.719971	2.37772	1.67005	1.42374	0.154521	0.601103
AC005013.1	13.3518	-0.462702	0.446927	-1.0353	0.30053	0.805819
AC005014.1	1.23821	-0.220043	0.894065	-0.246115	0.805593	0.991931
AC005014.2	5.2061	-1.31649	0.516545	-2.54864	0.0108144	0.138031
AC005014.3	0.535703	0.328562	1.2057	0.272508	0.785232	0.991931
AC005020.2	0.439149	0.91694	2.21797	0.413413	0.679304	0.991931
AC005021.1	1.24139	0.0488421	1.70786	0.0285984	0.977185	0.991931
AC005034.2	0.305061	-0.661493	1.38864	-0.476361	0.633817	0.991931
AC005034.3	269.112	-0.23716	0.218175	-1.08702	0.27703	0.779059
AC005034.4	7.10454	0.495857	0.603329	0.821868	0.411152	0.911362
AC005034.5	16.1802	0.145473	0.338925	0.42922	0.667763	0.991931
AC005037.1	1.22498	1.28492	0.861967	1.49069	0.136044	0.565039
AC005041.1	191.058	0.938883	0.383462	2.44844	0.0143477	0.164339
AC005041.2	0.564322	0.366751	1.31412	0.279084	0.78018	0.991931
CCL2	49.7073	7.14331	1.2776	5.5912	2.2551e-08	8.97206e-06
AC005042.1	5.28174	0.218827	0.428713	0.510428	0.609752	0.991931
AC005042.2	0.119194	0.0789855	3.11653	0.025344	0.979781	0.991931
AC005046.1	3.96121	0.321845	0.508921	0.632406	0.527121	0.988608
AC005050.1	1.7012	-1.29268	1.09639	-1.17903	0.238385	0.729806
AC005062.1	13.7709	-0.813671	0.504125	-1.61403	0.106522	0.500135
AC005064.1	13.1453	0.499745	0.95086	0.525572	0.599186	0.991931
AC005070.3	12.5989	0.359047	0.328871	1.09176	0.274939	0.776775
AC005072.1	6.8004	0.2815	0.328075	0.858033	0.390874	0.893348
AC005076.1	22.0451	0.261121	0.37629	0.693936	0.487722	0.962353
AC005077.1	0.151286	-0.642367	3.11653	-0.206116	0.8367	0.991931
AC005077.2	0.679043	0.844122	1.54538	0.546224	0.584912	0.991931
AC005077.3	0.0597815	-0.401915	3.11653	-0.128962	0.897388	0.991931
AC005077.4	416.906	-0.403833	0.632421	-0.63855	0.523116	0.985597
AC005082.1	2.53112	4.83918	1.68977	2.86381	0.00418583	0.0765266
AC005083.1	126.277	0.28246	0.349245	0.808773	0.418646	0.916006
AC005084.1	0.071569	0.31943	3.11653	0.102495	0.918364	0.991931
AC005091.1	0.762977	0.515061	1.08448	0.474937	0.634832	0.991931
AC005096.1	0.108362	0.0789855	3.11653	0.025344	0.979781	0.991931
AC005099.1	0.0668459	0.31943	3.11653	0.102495	0.918364	0.991931
AC005104.2	1.95402	0.517552	0.658388	0.78609	0.431815	0.924236
AC005150.1	0.2702	0.0789924	2.22394	0.0355192	0.971666	0.991931
AC005154.1	639.417	-0.691994	0.32806	-2.10935	0.0349143	0.276135
AC005154.2	3.7662	-1.56962	0.706195	-2.22265	0.0262396	0.234535
AC005154.3	17.5684	-0.832327	0.397318	-2.09486	0.036183	0.282071
AC005154.4	0.366364	-0.390002	1.43255	-0.272243	0.785435	0.991931
AC005154.5	1.31729	-0.63174	1.22675	-0.51497	0.606574	0.991931
AC005160.1	0.0781801	-0.161461	3.11653	-0.051808	0.958682	0.991931
AC005162.2	4.85156	-0.865154	0.688002	-1.25749	0.208577	0.687034
AC005162.3	120.852	-1.2809	0.467726	-2.73857	0.00617069	0.0970924
AC005165.1	0.563919	2.30708	2.66244	0.86653	0.386199	0.889433
AC005165.2	0.144078	-1.12617	3.11641	-0.361369	0.717824	0.991931
AC005180.1	1.18954	2.27459	1.74265	1.30525	0.191808	0.661044
AC005180.2	0.071839	0.31943	3.11653	0.102495	0.918364	0.991931
AC005189.1	1.03238	1.30053	0.950044	1.36892	0.171026	0.628325
AC005197.1	0.704379	-0.121986	0.913422	-0.133549	0.893759	0.991931
AC005208.1	0.227233	0.988109	3.11421	0.317291	0.751023	0.991931
AC005220.1	0.289851	1.34014	2.74888	0.487522	0.625888	0.991931
AC005224.1	19.5959	-0.661463	0.39296	-1.68328	0.0923202	0.46417
AC005224.3	1.37892	-0.0385547	0.992271	-0.038855	0.969006	0.991931
AC005224.4	8.48309	1.29742	0.734674	1.76598	0.0773995	0.423433
AC005225.1	0.308038	1.30388	2.74363	0.47524	0.634616	0.991931
AC005225.2	2.05092	2.21293	1.09393	2.02292	0.0430819	0.312117
AC005225.3	1.94509	1.12447	0.680501	1.65242	0.0984492	0.480107
AC005229.1	0.187946	-0.401904	2.28942	-0.175549	0.860649	0.991931
CHGA	43.945	7.12246	1.51967	4.68686	2.77434e-06	0.000360773
AC005237.1	3.27812	-1.30718	0.770126	-1.69735	0.0896297	0.456828
AC005244.1	1.39252	-1.57077	0.854888	-1.8374	0.0661503	0.391948
AC005253.1	0.425331	0.570732	1.66623	0.342529	0.731953	0.991931
AC005253.2	0.263633	0.0789924	2.2322	0.0353878	0.971771	0.991931
AC005255.1	1.68185	0.272557	0.620183	0.439479	0.660315	0.991931
AC005261.1	910.758	-0.0748193	0.245669	-0.304553	0.760707	0.991931
AC005261.2	1.91804	0.13892	0.724543	0.191735	0.84795	0.991931
AC005261.3	81.9927	-0.136859	0.271576	-0.503943	0.614301	0.991931
AC005261.4	0.0682209	-0.161461	3.11653	-0.051808	0.958682	0.991931
AC005262.1	0.560394	-0.913935	1.29824	-0.703979	0.481446	0.958433
AC005262.2	0.289445	0.326957	2.75614	0.118629	0.905569	0.991931
AC005277.1	1.01029	0.0583493	0.716151	0.0814763	0.935063	0.991931
AC005280.1	2.99194	-1.03115	0.838291	-1.23006	0.218673	0.701214
AC005288.1	19.5637	0.713706	0.542741	1.315	0.188509	0.655289
AC005291.2	0.0664048	0.31943	3.11653	0.102495	0.918364	0.991931
AC005300.1	0.665939	-0.644812	1.37043	-0.470519	0.637984	0.991931
AC005303.1	0.261859	1.57905	3.10629	0.50834	0.611215	0.991931
AC005304.1	0.724515	-0.271158	1.40726	-0.192685	0.847206	0.991931
AC005304.3	1.49461	-1.70118	0.746916	-2.2776	0.0227504	0.215083
AC005306.1	78.5988	-0.651742	0.240855	-2.70596	0.00681078	0.103087
AC005324.3	2.99388	-0.123562	1.23259	-0.100246	0.920149	0.991931
AC005324.5	0.550791	0.164217	1.21461	0.135201	0.892453	0.991931
AC005329.1	44.2425	-0.332732	0.456258	-0.729265	0.46584	0.948423
AC005329.2	0.219188	-0.401904	2.23373	-0.179925	0.857211	0.991931
AC005332.1	8.31416	-0.560964	0.380107	-1.4758	0.139996	0.572946
AC005332.3	5.12546	0.595307	0.604133	0.98539	0.324433	0.831897
AC005336.1	10.5792	1.11826	1.10113	1.01556	0.30984	0.815644
AC005336.2	0.121156	0.0789855	3.11653	0.025344	0.979781	0.991931
AC005339.1	4.6468	-0.275384	0.589277	-0.467325	0.640267	0.991931
AC005351.1	0.0720051	-0.161461	3.11653	-0.051808	0.958682	0.991931
AC005355.1	0.242005	-0.399742	1.87905	-0.212737	0.831532	0.991931
AC005358.2	0.281568	0.319423	2.71773	0.117533	0.906438	0.991931
AC005387.1	0.527437	-1.17872	1.95329	-0.603452	0.546208	0.991931
AC005387.2	0.341026	-1.59596	1.86364	-0.85637	0.391793	0.894197
AC005410.1	1.01558	-0.994022	0.880454	-1.12899	0.258903	0.757732
AC005476.1	0.363493	-0.163179	1.25982	-0.129525	0.896942	0.991931
AC005476.2	10.904	0.563621	0.512169	1.10046	0.271132	0.771346
AC005479.1	3.20626	0.53557	0.628114	0.852664	0.393846	0.896323
AC005479.2	1.77737	0.368991	0.696398	0.529856	0.596211	0.991931
AC005480.1	1.44343	-0.0287476	0.656898	-0.0437626	0.965094	0.991931
AC005481.1	0.476434	-2.25194	2.65992	-0.846621	0.397207	0.898068
AC005482.1	0.523316	-2.03955	2.21687	-0.920015	0.357565	0.865309
AC005486.1	0.136414	0.800324	3.11653	0.256799	0.797334	0.991931
AC005487.1	0.553452	-2.10169	1.38052	-1.52239	0.127911	0.548542
AC005498.1	0.213598	-1.14183	3.11548	-0.366501	0.713991	0.991931
AC005498.2	3.06527	-0.707152	0.726277	-0.973668	0.330221	0.839205
AC005498.3	8.39445	-0.184405	0.67922	-0.271496	0.78601	0.991931
AC005515.1	0.170767	0.559881	2.91432	0.192113	0.847653	0.991931
POU6F2	27.3953	7.10017	0.950958	7.46633	8.24628e-14	2.29216e-10
AC005520.1	0.451307	0.528021	1.17461	0.449528	0.653051	0.991931
AC005520.2	10.2797	0.59126	0.694829	0.850942	0.394801	0.896696
AC005520.3	1.68865	0.36819	0.693152	0.531182	0.595293	0.991931
AC005521.1	0.168326	-0.882805	2.90323	-0.304076	0.76107	0.991931
AC005523.1	1.69449	0.697429	0.678297	1.02821	0.303853	0.809872
AC005523.2	1.11447	-0.00193159	0.739467	-0.00261214	0.997916	0.999561
AC005529.1	0.880729	-0.15337	0.905044	-0.169461	0.865434	0.991931
AC005531.1	0.764639	1.41892	1.52102	0.932868	0.350888	0.85916
AC005532.1	4.13353	0.175929	0.901505	0.19515	0.845276	0.991931
AC005534.1	2.04757	1.13073	0.642425	1.7601	0.0783911	0.425745
AC005537.1	0.423319	2.14448	1.86785	1.1481	0.250929	0.746886
AC005539.1	0.753724	-2.93147	3.07972	-0.951861	0.341168	0.850819
AC005540.1	2.14583	1.14641	0.997857	1.14887	0.250609	0.746134
AC005544.1	0.209434	-0.642355	2.25001	-0.28549	0.775269	0.991931
AC005544.2	0.109244	0.0789855	3.11653	0.025344	0.979781	0.991931
AC005546.1	10.6995	-0.127483	0.324951	-0.392316	0.694825	0.991931
AC005550.2	0.693242	-2.80172	3.08154	-0.909197	0.363246	0.869985
AC005562.1	10.1851	0.506128	0.377123	1.34208	0.179571	0.640544
AC005586.1	1.97969	-1.41297	0.947797	-1.49079	0.136017	0.565039
AC005586.2	2.20972	0.426026	0.896595	0.47516	0.634673	0.991931
AC005592.1	8.82014	-0.738415	0.568101	-1.2998	0.193671	0.66397
AC005606.1	0.97008	-0.0141561	0.856171	-0.0165342	0.986808	0.995137
AC005606.2	0.83709	0.800555	0.856685	0.934479	0.350057	0.858357
AC005614.1	0.414452	0.062172	1.65001	0.0376798	0.969943	0.991931
AC005618.1	14.6547	-0.92232	0.542898	-1.69888	0.0893413	0.455845
AC005625.1	0.260438	0.0789879	2.2056	0.0358125	0.971432	0.991931
AC005632.1	0.88834	2.19408	1.38025	1.58963	0.111919	0.513077
AC005632.2	9.27251	0.0897149	0.341752	0.262515	0.792925	0.991931
AC005670.1	1.77983	1.93432	0.781164	2.47621	0.0132787	0.157345
AC005674.1	6.07127	-0.797828	0.966315	-0.82564	0.409009	0.909978
AC005674.2	34.1399	-0.25899	0.468627	-0.552656	0.580499	0.991931
AC005682.1	0.0939261	0.0789855	3.11653	0.025344	0.979781	0.991931
AC005695.1	0.364879	1.24541	2.24608	0.554481	0.57925	0.991931
AC005696.1	11.8559	1.20624	0.49566	2.43359	0.0149498	0.16811
AC005696.2	0.0878489	-0.161461	3.11653	-0.051808	0.958682	0.991931
AC005696.3	1.80571	0.662242	0.632833	1.04647	0.295343	0.799933
AC005699.1	2.45816	-1.63496	0.750249	-2.17922	0.0293153	0.247779
AC005702.2	2.32195	0.39302	0.608749	0.645618	0.518527	0.981878
AC005703.3	0.212027	-0.642369	3.11653	-0.206116	0.8367	0.991931
AC005703.4	0.778315	-0.72683	1.08365	-0.670726	0.502395	0.971464
AC005722.1	0.17347	1.03452	3.11626	0.331973	0.739909	0.991931
AC005722.2	1.80228	2.90562	1.32883	2.18661	0.028771	0.245881
AC005722.3	2.24212	4.66097	3.06587	1.52028	0.128442	0.549477
AC005725.1	3.904	-1.30224	1.44959	-0.898353	0.368998	0.874907
AC005726.1	98.6922	0.194771	0.337701	0.576755	0.564105	0.991931
AC005726.2	0.54808	0.130686	1.1904	0.109784	0.912581	0.991931
AC005726.3	28.7217	0.370097	0.325169	1.13817	0.255051	0.752586
AC005726.4	0.0659332	0.31943	3.11653	0.102495	0.918364	0.991931
AC005726.5	0.954543	-0.442447	1.16178	-0.380836	0.703325	0.991931
AC005730.1	0.470486	2.40769	2.14749	1.12116	0.262218	0.761269
AC005730.2	5.5561	1.45884	0.81696	1.7857	0.0741486	0.414318
AC005730.3	3.09029	0.530995	0.646767	0.820999	0.411647	0.911559
AC005736.1	2.77879	0.34495	0.864026	0.399236	0.689719	0.991931
AC005736.2	1.84901	-0.329211	0.807934	-0.407473	0.683661	0.991931
AC005740.1	0.109176	-0.401906	3.11653	-0.128959	0.89739	0.991931
AC005740.2	0.221677	0.559885	1.88108	0.29764	0.765978	0.991931
AC005740.4	4.75273	-0.470323	0.819275	-0.574072	0.565919	0.991931
AC005746.1	5.11364	-0.477613	0.572046	-0.83492	0.403763	0.90421
AC005746.2	1.30402	-2.86584	1.56752	-1.82826	0.06751	0.395667
AC005759.1	1.48389	0.731216	0.696266	1.0502	0.293628	0.798008
AC005774.1	0.100756	0.559877	3.11653	0.179647	0.857429	0.991931
AC005775.1	5.36945	-0.374615	0.485169	-0.772133	0.440036	0.932057
AC005776.1	2.0726	-0.263606	0.554077	-0.475757	0.634247	0.991931
AC005776.2	0.717825	-1.5922	1.31146	-1.21406	0.224724	0.710191
AC005779.1	1.31345	-1.1275	0.980276	-1.15019	0.250066	0.745339
AC005779.2	0.347377	-0.418094	1.87276	-0.22325	0.823341	0.991931
AC005785.1	6.54453	0.564537	0.459944	1.2274	0.219671	0.701989
AC005786.1	0.846189	-0.0619233	0.867784	-0.071358	0.943113	0.991931
AC005786.2	0.25724	0.566467	1.86546	0.303661	0.761386	0.991931
AC005786.3	22.2645	-0.140869	0.430615	-0.327134	0.743566	0.991931
AC005789.1	1.15037	-0.728679	1.10633	-0.658645	0.510124	0.976888
AC005808.1	0.369377	-1.39171	2.63702	-0.527759	0.597667	0.991931
AC005821.1	0.0966377	-0.401906	3.11653	-0.128959	0.89739	0.991931
AC005822.1	2.21621	0.258916	0.630752	0.410488	0.681448	0.991931
AC005828.1	0.0799225	-0.161461	3.11653	-0.051808	0.958682	0.991931
AC005828.2	0.127308	0.559877	3.11653	0.179647	0.857429	0.991931
AC005828.3	0.219746	-0.640194	1.8719	-0.342001	0.73235	0.991931
AC005828.4	7.3891	-0.303767	0.417112	-0.728262	0.466453	0.94886
AC005828.6	1.43626	0.869216	0.778485	1.11655	0.264187	0.763441
AC005829.1	2.16922	-0.426605	0.750636	-0.568324	0.569815	0.991931
AC005829.2	0.512239	-1.28505	1.61799	-0.794222	0.427066	0.921083
AC005832.3	0.333951	-1.135	1.84502	-0.615168	0.538444	0.991931
AC005833.1	3.71832	-0.113363	1.9332	-0.0586403	0.953239	0.991931
AC005837.1	19.3577	-0.550868	0.584083	-0.943133	0.345613	0.854444
AC005838.2	3.13284	0.0985537	0.590953	0.166771	0.86755	0.991931
AC005840.1	1.13243	0.550647	0.829071	0.664173	0.506579	0.973958
AC005840.2	15.7527	0.647236	0.518286	1.2488	0.211738	0.691567
AC005840.3	1.38683	2.16501	1.08367	1.99785	0.045733	0.321379
AC005841.1	2.35799	-0.0347573	0.532057	-0.0653262	0.947914	0.991931
AC005845.1	0.0679259	-0.642353	3.11653	-0.206111	0.836704	0.991931
AC005863.1	12.0977	-1.06102	0.799225	-1.32756	0.184324	0.647966
AC005865.1	25.3177	-0.52464	0.606237	-0.865404	0.386817	0.88989
AC005865.2	3.97133	-1.97132	1.22002	-1.6158	0.106137	0.499099
AC005884.1	1.18685	1.20919	1.00906	1.19833	0.230787	0.718215
AC005899.1	1.39776	-0.551641	1.09553	-0.503536	0.614588	0.991931
AC005899.5	1.91791	-0.801273	0.932903	-0.858903	0.390394	0.893077
AC005912.1	6.70168	-0.364949	0.46095	-0.791733	0.428517	0.921915
AC005920.1	19.4108	-0.588717	0.678487	-0.867691	0.385564	0.888945
AC005920.3	0.721225	1.18658	0.968441	1.22525	0.22048	0.703647
AC005921.2	0.77367	-0.533837	1.58302	-0.337228	0.735945	0.991931
AC005944.1	1.94238	-0.13054	0.654265	-0.199522	0.841854	0.991931
AC005954.1	6.20271	-0.284511	0.375727	-0.757227	0.448914	0.938117
AC005954.2	0.0799225	-0.161461	3.11653	-0.051808	0.958682	0.991931
AC005972.1	0.171624	0.800324	3.11653	0.256799	0.797334	0.991931
AC005993.1	5.89309	1.27326	1.67343	0.76087	0.446735	0.935965
AC006001.1	0.700146	1.02095	1.05922	0.96387	0.335111	0.844856
AC006001.2	28.8392	0.0332499	0.298246	0.111485	0.911232	0.991931
AC006001.3	375.345	-0.498524	0.30794	-1.6189	0.105469	0.497356
AC006003.1	1.07783	-0.0164063	1.06695	-0.0153767	0.987732	0.995476
AC006012.1	1.80866	0.350988	0.757818	0.463157	0.643252	0.991931
AC006013.1	0.0681619	-0.642353	3.11653	-0.206111	0.836704	0.991931
AC006017.1	5.28784	1.03978	0.39629	2.62378	0.00869602	0.120584
AC006020.1	0.356273	2.00844	1.54835	1.29715	0.194581	0.665463
AC006023.1	0.583257	-1.47446	1.46147	-1.00889	0.31303	0.819156
AC006023.2	0.861421	-0.611904	0.860287	-0.711279	0.476911	0.956111
AC006026.1	0.307842	-1.14739	1.85447	-0.618716	0.536103	0.991931
AC006026.3	2.9536	-1.05755	1.09361	-0.967031	0.333529	0.84271
AC006027.1	26.6799	-0.802862	0.499099	-1.60862	0.107699	0.502694
AC006028.1	0.083902	-0.642353	3.11653	-0.206111	0.836704	0.991931
AC006030.1	2.39436	0.844697	0.55398	1.52478	0.127314	0.547263
AC006033.1	0.156315	0.800324	3.11653	0.256799	0.797334	0.991931
AC006033.2	0.0640592	0.31943	3.11653	0.102495	0.918364	0.991931
AC006041.1	0.116375	-0.882797	3.11653	-0.283263	0.776975	0.991931
AC006042.1	0.710523	-1.52875	1.10352	-1.38533	0.16595	0.619603
AC006042.2	0.26231	-1.39267	3.11542	-0.447026	0.654857	0.991931
AC006042.3	10.0384	-1.04472	0.493627	-2.11642	0.0343092	0.273198
AC006042.4	1.44034	-0.979014	0.809111	-1.20999	0.226284	0.712494
AC006058.1	2.16232	-2.47142	2.73807	-0.902614	0.366731	0.872884
AC006058.3	1.63455	2.80045	2.04749	1.36775	0.171391	0.628885
AC006059.1	0.0619364	0.31943	3.11653	0.102495	0.918364	0.991931
AC006063.1	0.245041	1.0435	2.78887	0.374165	0.708281	0.991931
AC006064.2	11.1744	-1.57443	0.52276	-3.01177	0.0025973	0.0556974
AC006064.3	7.90292	0.56286	0.474478	1.18627	0.235516	0.725209
AC006064.4	58.7198	0.0583533	0.277115	0.210574	0.83322	0.991931
AC006111.1	0.877854	-2.23606	1.5027	-1.48803	0.136743	0.565798
AC006111.2	19.7694	0.600758	0.428386	1.40237	0.160803	0.610463
AC006116.1	0.773969	-0.510318	0.909781	-0.560924	0.574849	0.991931
AC006116.10	0.996314	0.388847	1.1321	0.343473	0.731243	0.991931
AC006116.2	0.0941638	-0.882797	3.11653	-0.283263	0.776975	0.991931
AC006116.4	0.740667	0.0859379	1.23403	0.0696401	0.94448	0.991931
AC006116.5	3.50129	0.379648	0.56197	0.675567	0.499316	0.969168
AC006116.6	0.769428	1.58947	1.26135	1.26014	0.207621	0.685451
AC006116.7	2.23116	-0.953822	0.726426	-1.31303	0.189172	0.65594
AC006116.8	6.84046	0.606688	0.494028	1.22804	0.21943	0.701989
AC006116.9	0.354177	1.47893	2.2829	0.647827	0.517097	0.980872
AC006122.1	0.0734714	-0.642353	3.11653	-0.206111	0.836704	0.991931
AC006141.1	8.07838	0.130671	0.352879	0.370298	0.711161	0.991931
AC006145.1	0.140568	0.800325	2.99156	0.267528	0.789063	0.991931
AC006146.1	0.278583	0.806895	1.85638	0.434659	0.66381	0.991931
AC006159.2	0.153897	-0.161459	3.11653	-0.0518073	0.958682	0.991931
AC006160.1	1.06899	-0.253043	1.03198	-0.245202	0.8063	0.991931
AC006195.1	0.525392	1.11787	1.60071	0.698359	0.484953	0.960479
KRT81	9448.39	7.03248	1.0646	6.60576	3.95496e-11	4.72053e-08
CSRNP3	11.3216	6.94637	0.864896	8.03145	9.63309e-16	6.43875e-12
AC006210.2	0.373261	-0.647142	1.60485	-0.403242	0.68677	0.991931
AC006213.1	12.0012	-0.0368805	0.323868	-0.113875	0.909337	0.991931
AC006213.2	19.1895	-0.147939	0.373474	-0.396115	0.69202	0.991931
AC006213.3	5.27813	0.508127	0.597524	0.850388	0.39511	0.896731
AC006238.1	0.557395	-1.0785	1.19349	-0.903657	0.366177	0.872559
AC006252.1	10.7743	0.546547	0.555519	0.983848	0.32519	0.832913
AC006254.1	16.8183	-0.536144	0.317213	-1.69017	0.0909952	0.460042
AC006262.1	0.615008	-1.22644	2.26785	-0.540795	0.588649	0.991931
AC006262.3	0.235945	-0.645281	3.11641	-0.207059	0.835964	0.991931
AC006270.2	0.893619	0.623814	0.941591	0.662511	0.507644	0.974836
AC006272.1	0.588593	2.05759	1.4528	1.41629	0.156691	0.604479
AC006272.2	3.95795	0.419188	0.990537	0.423193	0.672155	0.991931
AC006273.1	0.382711	-0.163711	1.59028	-0.102945	0.918007	0.991931
AC006296.2	0.210259	-0.401907	2.28009	-0.176268	0.860083	0.991931
AC006299.1	4.45434	-0.560176	0.739996	-0.756999	0.449051	0.938117
AC006329.1	68.7743	1.48527	0.791609	1.87627	0.0606188	0.375024
AC006333.1	0.351416	1.53326	2.19005	0.700104	0.483862	0.959974
AC006333.2	99.1561	0.442238	0.194776	2.2705	0.0231774	0.218006
AC006349.1	0.351471	1.41101	1.60215	0.8807	0.37848	0.883235
AC006357.1	1.47072	3.48971	1.68389	2.07241	0.0382269	0.290813
AC006369.1	0.0679259	-0.642353	3.11653	-0.206111	0.836704	0.991931
AC006372.1	2.93858	3.1785	1.0601	2.9983	0.00271491	0.0571722
AC006372.2	2.54717	0.506139	1.00819	0.502025	0.61565	0.991931
AC006372.3	3.99	1.03561	0.73708	1.40502	0.160015	0.609424
AC006427.1	0.895557	-2.84706	2.23911	-1.27151	0.203547	0.679845
AC006435.1	0.508171	-0.84376	1.92632	-0.438017	0.661374	0.991931
AC006435.2	8.51992	-0.587781	0.510574	-1.15122	0.249643	0.744917
AC006445.2	0.071569	0.31943	3.11653	0.102495	0.918364	0.991931
AC006460.1	1.05663	1.40437	2.07424	0.677053	0.498373	0.968844
AC006463.1	0.0601963	-0.161461	3.11653	-0.051808	0.958682	0.991931
AC006466.1	0.100315	0.559877	3.11653	0.179647	0.857429	0.991931
AC006480.2	16.8195	-0.295737	0.340348	-0.868926	0.384888	0.88857
AC006483.1	0.32577	0.82689	1.41028	0.586331	0.557653	0.991931
AC006483.2	0.500366	-0.278447	1.66671	-0.167064	0.86732	0.991931
AC006487.1	0.380631	1.35122	2.20851	0.611822	0.540655	0.991931
AC006487.2	0.0737574	0.0789754	3.11653	0.0253408	0.979783	0.991931
AC006504.1	37.5445	-0.321318	0.468286	-0.686158	0.492614	0.964845
AC006504.2	0.0749731	-0.642353	3.11653	-0.206111	0.836704	0.991931
AC006504.3	6.45122	0.353342	0.536619	0.65846	0.510243	0.976888
AC006504.5	156.224	0.840086	0.336843	2.494	0.0126314	0.152452
AC006509.1	14.5381	-0.257972	0.416157	-0.619892	0.535329	0.991931
AC006511.2	0.673048	0.800443	0.990455	0.808157	0.419	0.916006
AC006512.1	0.314167	0.566465	1.86559	0.303638	0.761404	0.991931
AC006518.1	3.04016	-0.250771	0.716746	-0.349874	0.726434	0.991931
AC006518.2	2.77913	-0.456988	0.582746	-0.784198	0.432924	0.925025
AC006529.1	0.133808	0.319432	3.11653	0.102496	0.918363	0.991931
AC006530.1	0.14605	0.800324	3.11653	0.256799	0.797334	0.991931
AC006538.1	41.1009	-1.03114	0.357116	-2.8874	0.00388442	0.0727369
AC006547.1	0.0634459	-0.161475	3.11653	-0.0518123	0.958678	0.991931
AC006547.2	1.08271	0.265227	0.796144	0.33314	0.739029	0.991931
AC006547.3	0.160393	-0.882805	3.11653	-0.283265	0.776974	0.991931
AC006548.1	0.130317	-0.882797	3.11653	-0.283263	0.776975	0.991931
AC006557.4	5.24897	-0.965435	0.430616	-2.24199	0.0249621	0.227933
AC006566.1	0.840743	-2.83344	1.17525	-2.41092	0.0159122	0.174865
AC006600.1	0.126298	0.319422	3.11653	0.102493	0.918365	0.991931
AC006927.1	0.0754462	-0.161461	3.11653	-0.051808	0.958682	0.991931
AC006942.1	4.65039	-0.265264	0.566851	-0.467962	0.639812	0.991931
AC006946.2	40.1335	0.87903	0.876863	1.00247	0.316116	0.822724
AC006946.3	6.01819	0.797946	0.716377	1.11386	0.265338	0.764235
AC006947.1	0.250503	1.51138	1.8595	0.812787	0.41634	0.914673
AC006960.1	0.0848719	0.31943	3.11653	0.102495	0.918364	0.991931
AC006960.3	0.702224	2.3481	1.36758	1.71698	0.0859834	0.446622
AC006965.1	0.100608	-0.401906	3.11653	-0.128959	0.89739	0.991931
AC006970.1	0.389488	2.14506	2.68731	0.798219	0.424743	0.919676
AC006970.2	21.4128	-1.18901	0.838778	-1.41755	0.156322	0.604121
AC006971.1	0.126481	-0.642359	3.11653	-0.206114	0.836702	0.991931
AC006978.1	114.486	-0.273095	0.320396	-0.85237	0.394009	0.89656
AC006994.1	0.149283	-0.161459	3.11653	-0.0518073	0.958682	0.991931
AC007000.1	3.83036	0.718866	0.570501	1.26006	0.207648	0.685451
AC007000.2	0.325342	-0.389154	1.59934	-0.243322	0.807756	0.991931
AC007000.3	0.455642	-0.800596	1.45198	-0.551381	0.581372	0.991931
AC007001.1	0.160519	-0.882797	3.11653	-0.283263	0.776975	0.991931
AC007009.1	0.231409	-0.161472	3.11653	-0.0518113	0.958679	0.991931
AC007016.1	0.26055	0.313544	2.28244	0.137372	0.890737	0.991931
AC007029.1	0.295194	-1.35602	1.82451	-0.743225	0.457345	0.942759
AC007032.1	10.837	0.354997	0.326299	1.08795	0.276617	0.77847
AC007036.1	0.875105	2.62443	2.67723	0.980276	0.32695	0.834755
AC007036.2	2.40312	0.520448	0.888567	0.585716	0.558066	0.991931
AC007038.1	15.6388	-0.357331	0.396795	-0.900542	0.367832	0.873637
AC007038.2	27.4046	-0.128958	0.271773	-0.474506	0.635139	0.991931
AC007040.2	4.49795	-0.706368	1.0769	-0.65593	0.511869	0.977803
AC007041.1	4.13843	-0.31491	0.458978	-0.686111	0.492643	0.964846
AC007064.2	0.320141	-0.668991	2.22947	-0.300068	0.764126	0.991931
AC007066.1	0.307601	-0.867192	1.597	-0.543015	0.58712	0.991931
AC007066.2	68.6915	-0.128176	0.168485	-0.760754	0.446804	0.935965
AC007068.1	111.572	-0.0172404	0.329729	-0.0522864	0.9583	0.991931
AC007098.1	0.582755	0.737323	1.23834	0.595415	0.551566	0.991931
AC007106.1	0.469757	1.54832	1.76491	0.877281	0.380334	0.884293
AC007114.1	22.84	-0.297149	0.487863	-0.609083	0.54247	0.991931
AC007114.2	0.11899	0.559877	3.11653	0.179647	0.857429	0.991931
AC007128.1	7.55291	1.57847	0.802569	1.96677	0.0492096	0.333324
AC007128.2	0.540562	2.62425	1.79826	1.45932	0.144476	0.582303
AC007136.1	0.167305	-1.12078	3.11643	-0.359636	0.71912	0.991931
AC007160.1	0.638722	0.773743	0.975814	0.792921	0.427824	0.92129
AC007163.1	0.228645	1.27373	3.11327	0.409128	0.682446	0.991931
AC007182.1	0.442084	-0.230127	1.65174	-0.139324	0.889194	0.991931
AC007182.2	1.06066	0.737869	0.886888	0.831976	0.405423	0.906105
AC007192.1	0.535481	-1.05242	1.49082	-0.705931	0.480231	0.95764
AC007192.2	0.428042	-0.782281	1.28571	-0.608442	0.542895	0.991931
AC007193.1	0.141639	0.800324	3.11653	0.256799	0.797334	0.991931
AC007193.3	1.79619	4.0619	2.56423	1.58406	0.11318	0.516306
AC007207.1	0.26927	1.6143	3.1053	0.519854	0.603166	0.991931
AC007207.2	3.09721	-4.25999	2.08336	-2.04477	0.0408775	0.301959
AC007216.2	0.0642755	0.31943	3.11653	0.102495	0.918364	0.991931
AC007216.3	26.7032	-0.424244	0.31809	-1.33372	0.182295	0.644107
AC007216.4	3.60215	0.513734	0.506754	1.01377	0.310691	0.816331
AC007220.1	4.19554	-0.503594	0.608827	-0.827154	0.40815	0.909055
AC007221.1	0.2446	-0.642363	2.77776	-0.231252	0.817119	0.991931
AC007225.1	0.49026	0.745681	1.83455	0.406465	0.684401	0.991931
AC007228.2	24.4534	-1.00398	0.564453	-1.77867	0.0752933	0.417505
AC007229.1	1.88635	-0.0284203	0.792431	-0.0358647	0.97139	0.991931
AC007238.1	2.80991	0.0431171	0.481628	0.0895237	0.928666	0.991931
AC007249.1	0.369064	1.64363	1.88596	0.871507	0.383478	0.887288
AC007249.2	1.01529	0.18266	0.895478	0.203981	0.838368	0.991931
AC007250.1	0.831041	-0.623025	1.36723	-0.455686	0.648616	0.991931
AC007255.1	79.0131	0.208226	0.333187	0.624951	0.532003	0.991931
AC007255.2	0.0996718	0.0789855	3.11653	0.025344	0.979781	0.991931
AC007256.1	7.07119	-0.617516	0.457601	-1.34946	0.177188	0.636961
AC007272.1	0.104621	0.559877	3.11653	0.179647	0.857429	0.991931
AC007277.1	5.80668	0.0936429	1.32519	0.0706635	0.943666	0.991931
AC007285.1	2.52464	-0.723718	0.860253	-0.841285	0.400188	0.901233
AC007292.1	29.567	-0.100867	0.316621	-0.318575	0.750049	0.991931
AC007292.2	5.95137	-0.439214	0.373042	-1.17738	0.239043	0.730364
AC007292.3	1.13515	-0.443084	0.921862	-0.48064	0.630773	0.991931
AC007298.1	0.134009	0.319432	3.11653	0.102496	0.918363	0.991931
AC007298.2	2.01811	2.8162	1.32416	2.12678	0.0334383	0.26909
AC007308.1	0.0759193	0.31943	3.11653	0.102495	0.918364	0.991931
AC007314.1	1.35619	1.27527	0.943254	1.35199	0.176379	0.636131
AC007318.1	9.5166	-0.400534	0.34082	-1.17521	0.239912	0.731825
AC007319.1	40.4398	2.16247	1.27541	1.6955	0.0899806	0.457409
AC007326.1	0.275019	-0.911065	2.74457	-0.331952	0.739926	0.991931
AC007336.1	7.21395	0.335305	0.581334	0.576785	0.564085	0.991931
AC007342.1	1.19317	-0.0675802	0.748978	-0.0902299	0.928105	0.991931
AC007342.3	1.0554	0.202606	0.909684	0.222721	0.823752	0.991931
AC007342.4	31.6129	0.929194	0.696114	1.33483	0.181932	0.644041
AC007342.5	60.0333	0.438785	0.710862	0.617257	0.537065	0.991931
AC007346.2	0.770704	-1.30302	1.35102	-0.964469	0.334811	0.844672
AC007349.2	0.100067	0.559877	3.11653	0.179647	0.857429	0.991931
AC007364.1	1.56268	0.413784	0.795429	0.520203	0.602922	0.991931
AC007365.1	4.02348	0.853303	0.630474	1.35343	0.175918	0.635931
AC007365.2	0.0733056	-0.161461	3.11653	-0.051808	0.958682	0.991931
AC007370.1	0.282681	0.566962	2.20882	0.256682	0.797425	0.991931
AC007370.2	2.23881	1.52617	0.722704	2.11175	0.0347083	0.275066
AC007375.3	0.103292	0.319423	3.11653	0.102493	0.918365	0.991931
AC007376.1	0.135517	0.800324	3.11653	0.256799	0.797334	0.991931
AC007376.2	0.26927	1.6143	3.1053	0.519854	0.603166	0.991931
AC007378.1	0.362612	-1.61739	2.19615	-0.736464	0.461449	0.945647
AC007381.1	0.0837905	-0.642353	3.11653	-0.206111	0.836704	0.991931
AC007383.2	38.3524	0.288931	0.247632	1.16678	0.243301	0.735605
AC007383.3	0.214961	-0.642357	2.80664	-0.228871	0.818969	0.991931
AC007386.1	1.79565	2.00482	0.838711	2.39036	0.016832	0.179918
AC007388.1	158.634	-0.202526	0.3763	-0.538203	0.590437	0.991931
AC007389.1	2.87744	0.712343	0.830542	0.857685	0.391067	0.893454
AC007389.3	0.173072	0.0789887	2.90724	0.0271697	0.978324	0.991931
AC007390.2	37.7176	0.278088	0.272753	1.01956	0.307936	0.814502
AC007391.1	0.87424	2.13474	1.47095	1.45127	0.146705	0.587329
AC007394.1	0.179072	0.559881	2.88934	0.193775	0.846352	0.991931
AC007395.1	1.39534	0.809792	1.52143	0.532258	0.594548	0.991931
AC007405.1	15.6276	0.280702	0.534775	0.524897	0.599655	0.991931
AC007405.2	0.254843	0.565811	1.58809	0.356284	0.721628	0.991931
AC007405.3	99.915	0.950244	0.46771	2.03169	0.0421846	0.307819
AC007406.2	0.338982	-0.909296	2.19597	-0.414076	0.678819	0.991931
AC007406.3	0.177124	-0.161464	2.89506	-0.0557723	0.955523	0.991931
AC007406.5	146.935	0.40215	0.289314	1.39001	0.164525	0.617002
AC007422.1	0.12293	0.800324	3.11653	0.256799	0.797334	0.991931
AC007423.1	0.151794	0.800324	3.11653	0.256799	0.797334	0.991931
AC007424.1	0.117234	0.559877	3.11653	0.179647	0.857429	0.991931
AC007431.2	0.0642755	0.31943	3.11653	0.102495	0.918364	0.991931
AC007448.3	1.80648	-0.93249	0.683622	-1.36404	0.172554	0.63109
AC007450.1	0.0561171	-0.642353	3.11653	-0.206111	0.836704	0.991931
AC007493.2	0.11113	0.0789855	3.11653	0.025344	0.979781	0.991931
AC007494.2	0.114262	-0.64236	3.11653	-0.206114	0.836702	0.991931
AC007495.1	0.638879	-1.63918	2.64309	-0.620175	0.535143	0.991931
AC007527.1	0.653936	-2.40273	1.3684	-1.75588	0.0791097	0.427168
AC007529.1	0.2093	0.559881	2.29251	0.244222	0.807059	0.991931
AC007533.1	0.891918	-3.4995	3.07581	-1.13775	0.255225	0.752769
AC007537.1	7.44712	0.570015	0.46507	1.22566	0.220328	0.70335
AC007537.2	0.211756	0.0789744	2.82465	0.027959	0.977695	0.991931
AC007541.1	14.0259	0.189915	0.406513	0.467179	0.640372	0.991931
AC007551.1	0.129534	-0.882797	3.11653	-0.283263	0.776975	0.991931
AC007552.1	0.788693	-0.293698	0.975644	-0.30103	0.763392	0.991931
AC007552.2	1.01573	0.589316	0.959465	0.614214	0.539074	0.991931
AC007556.1	0.39085	-1.08075	2.72475	-0.396643	0.69163	0.991931
AC007560.1	0.192697	-0.161464	2.8514	-0.0566263	0.954843	0.991931
AC007563.1	0.349542	-1.60365	2.74264	-0.584712	0.558741	0.991931
AC007563.2	0.079382	-0.161461	3.11653	-0.051808	0.958682	0.991931
AC007563.3	0.253	-0.885727	3.11641	-0.284214	0.776246	0.991931
AC007566.1	9.10752	-0.143552	0.485372	-0.295757	0.767416	0.991931
AC007569.1	0.0664048	0.31943	3.11653	0.102495	0.918364	0.991931
AC007570.1	1.76586	0.136412	0.623227	0.21888	0.826744	0.991931
AC007595.1	0.101197	0.559877	3.11653	0.179647	0.857429	0.991931
AC007598.1	1.34317	-1.42347	0.69347	-2.05268	0.0401039	0.298236
AC007599.2	1.24327	-0.870933	0.927303	-0.93921	0.347623	0.856033
AC007603.1	0.251185	-1.15158	2.77596	-0.414842	0.678258	0.991931
AC007608.3	9.37856	1.4697	0.721509	2.03698	0.0416524	0.305068
AC007610.1	0.398787	0.268759	1.44704	0.18573	0.852657	0.991931
AC007610.2	0.224834	1.29947	2.80767	0.462828	0.643488	0.991931
AC007611.1	2.15094	0.762729	0.666453	1.14446	0.252433	0.749361
AC007613.1	3.63527	-0.00175088	0.541036	-0.00323616	0.997418	0.999358
AC007618.1	0.145756	0.559871	2.98162	0.187774	0.851054	0.991931
AC007619.1	1.54445	0.653474	0.716366	0.912207	0.36166	0.868544
AC007620.2	7.65284	-0.525079	0.339948	-1.54458	0.122447	0.537314
AC007620.3	1.7715	0.35486	0.708725	0.500702	0.616581	0.991931
AC007621.1	0.11979	0.0789855	3.11653	0.025344	0.979781	0.991931
AC007622.1	0.685971	0.177246	1.11415	0.159087	0.873601	0.991931
AC007622.2	0.294585	-0.8424	1.59536	-0.528032	0.597477	0.991931
AC007637.1	8.17954	-0.0349582	0.793089	-0.0440786	0.964842	0.991931
AC007638.2	0.222334	0.319436	2.80871	0.113731	0.909451	0.991931
AC007639.1	2.62826	1.0503	1.32502	0.792668	0.427971	0.921335
AC007655.1	0.205369	0.0789878	3.11653	0.0253448	0.97978	0.991931
AC007663.1	48.2355	-0.131673	0.660321	-0.199407	0.841944	0.991931
AC007663.2	0.124755	0.800324	3.11653	0.256799	0.797334	0.991931
AC007663.3	5.72063	-0.585492	0.521301	-1.12314	0.26138	0.760472
AC007663.4	18.8574	0.0562766	0.344026	0.163582	0.87006	0.991931
AC007666.1	3.86937	0.245516	0.692207	0.354686	0.722825	0.991931
AC007673.1	2.71145	-1.13247	0.648511	-1.74626	0.0807655	0.4318
AC007679.1	0.0640592	0.31943	3.11653	0.102495	0.918364	0.991931
AC007681.1	36.5449	0.0386986	0.71789	0.053906	0.95701	0.991931
AC007683.1	5.18124	-0.321162	0.571615	-0.56185	0.574218	0.991931
AC007684.1	4.01165	0.113002	0.621211	0.181907	0.855656	0.991931
AC007685.1	0.066932	-0.161461	3.11653	-0.051808	0.958682	0.991931
AC007686.1	0.126298	0.319422	3.11653	0.102493	0.918365	0.991931
AC007687.1	0.978078	-0.142193	1.0672	-0.13324	0.894004	0.991931
AC007688.1	0.967367	-0.278303	0.759815	-0.366278	0.714158	0.991931
AC007688.2	0.448167	-0.175965	1.43328	-0.122771	0.902288	0.991931
AC007728.2	0.682941	1.29958	1.53639	0.845868	0.397627	0.898222
AC007728.3	3.92639	2.1468	0.860881	2.49373	0.012641	0.152513
AC007731.1	1.39614	1.12955	1.84399	0.612556	0.54017	0.991931
AC007731.2	0.336075	-0.911027	2.72808	-0.333944	0.738421	0.991931
AC007731.3	2.02429	0.246962	1.17026	0.211032	0.832862	0.991931
AC007738.1	0.480584	0.133265	1.6292	0.0817977	0.934808	0.991931
AC007743.1	3.29649	-2.15022	1.6003	-1.34363	0.179066	0.640043
AC007773.1	19.8632	-1.18362	0.444103	-2.6652	0.00769427	0.111301
AC007780.1	4.28758	-0.630499	0.626253	-1.00678	0.31404	0.820077
AC007785.1	1.27432	1.98106	2.06528	0.959221	0.337447	0.846972
AC007785.3	5.18105	-0.73591	0.528584	-1.39223	0.163854	0.615833
AC007786.1	2.27339	0.394815	0.57122	0.691178	0.489454	0.963343
AC007790.1	0.223934	0.0789902	3.11653	0.0253455	0.979779	0.991931
AC007823.1	5.50888	0.124008	0.502428	0.246819	0.805049	0.991931
AC007834.1	0.207379	-0.401919	3.11653	-0.128963	0.897387	0.991931
AC007834.2	1.92796	-0.846661	0.626823	-1.35072	0.176786	0.636496
AC007842.1	35.9891	-0.586637	0.414367	-1.41574	0.156851	0.604684
AC007848.1	8.4334	2.30989	0.826563	2.79457	0.00519688	0.0874521
AC007849.1	1.26711	-0.076854	1.03377	-0.0743437	0.940737	0.991931
AC007849.2	0.261477	-0.645066	2.2517	-0.286479	0.774511	0.991931
AC007879.1	0.161445	-1.31559	3.11585	-0.422225	0.672861	0.991931
AC007879.2	0.0749731	-0.642353	3.11653	-0.206111	0.836704	0.991931
AC007879.3	0.848671	0.49498	1.14879	0.430872	0.666561	0.991931
AC007879.4	0.0964132	0.559877	3.11653	0.179647	0.857429	0.991931
AC007881.1	0.136513	-0.161459	3.11653	-0.0518073	0.958682	0.991931
AC007881.3	6.70099	-0.539305	0.482803	-1.11703	0.263982	0.763202
AC007906.1	2.59152	-0.824197	0.484792	-1.70011	0.0891111	0.455039
AC007919.1	0.0664909	-0.161461	3.11653	-0.051808	0.958682	0.991931
AC007922.1	0.193692	-0.885681	2.84863	-0.310915	0.755865	0.991931
AC007922.2	0.625028	-0.157543	1.50933	-0.10438	0.916868	0.991931
AC007923.1	1.13158	2.52045	2.3779	1.05995	0.289168	0.7932
AC007923.4	3.40144	-1.78434	0.642338	-2.77789	0.00547137	0.0901198
SLC5A12	24.9186	6.93387	1.09343	6.34138	2.27716e-10	2.05682e-07
AC007938.2	1.59012	1.29038	0.746821	1.72784	0.0840178	0.441249
RNASE1	261.026	6.92076	1.21267	5.70704	1.14961e-08	5.26301e-06
AC007950.1	0.215555	-0.882811	3.11653	-0.283267	0.776972	0.991931
AC007952.2	1.1593	1.67207	1.381	1.21077	0.225983	0.711881
AC007952.4	1.45557	1.2678	0.902697	1.40446	0.160182	0.609644
AC007952.6	0.100725	0.559877	3.11653	0.179647	0.857429	0.991931
AC007953.1	7.47189	1.08594	1.41474	0.767591	0.44273	0.932832
AC007953.2	0.0798102	0.31943	3.11653	0.102495	0.918364	0.991931
AC007966.1	1.54401	-1.20011	1.33073	-0.901844	0.36714	0.873341
AC007969.1	73.7421	-0.445218	0.311535	-1.42911	0.152973	0.59878
AC007969.2	0.306957	-0.655261	1.38646	-0.472613	0.636489	0.991931
AC007991.4	0.101476	-0.642353	3.11653	-0.206111	0.836704	0.991931
AC007993.1	0.238692	0.319435	2.283	0.139919	0.888724	0.991931
AC007993.2	0.179146	0.559879	3.11653	0.179648	0.857429	0.991931
AC007998.3	0.635911	2.14137	1.2577	1.70261	0.0886417	0.45373
AC008011.2	0.123792	-0.401906	3.11653	-0.128959	0.89739	0.991931
AC008013.1	3.2081	0.561176	0.565159	0.992953	0.320733	0.827604
AC008014.1	28.2854	-0.918019	0.387587	-2.36855	0.017858	0.187382
AC008015.1	0.800535	0.587482	0.851916	0.689601	0.490445	0.963781
AC008026.1	3.28414	-0.63425	0.536972	-1.18116	0.237539	0.728586
AC008026.2	0.307146	-0.40415	1.58269	-0.255357	0.798447	0.991931
AC008026.3	4.77623	-0.610689	0.51301	-1.1904	0.233888	0.722551
AC008033.1	0.225806	0.078987	2.2657	0.034862	0.97219	0.991931
VCAM1	60.5191	6.85484	2.08357	3.28995	0.00100205	0.0291967
AC008040.1	2.29508	1.26134	0.750157	1.68144	0.0926777	0.465244
AC008040.2	0.413909	0.0607796	1.16815	0.0520306	0.958504	0.991931
AC008040.5	34.1325	-0.236092	0.320677	-0.736231	0.46159	0.945763
AC008050.1	0.100756	0.559877	3.11653	0.179647	0.857429	0.991931
AC008060.1	0.639296	2.85446	3.07956	0.926907	0.353975	0.862548
AC008060.3	0.552804	2.41526	3.08635	0.782562	0.433885	0.925883
AC008060.4	1.17293	3.16591	2.2364	1.41562	0.156885	0.604684
AC008063.2	0.109004	0.559877	3.11653	0.179647	0.857429	0.991931
AC008065.1	0.342646	0.314882	1.39511	0.225705	0.821431	0.991931
AC008066.1	0.130098	-0.161459	3.03556	-0.0531891	0.957581	0.991931
AC008073.1	0.259581	0.319437	2.7345	0.116817	0.907005	0.991931
KCNT1	59.3321	6.77105	1.00259	6.75352	1.44296e-11	1.92895e-08
AC008074.3	7.89304	0.547255	0.59755	0.915832	0.359755	0.866809
AC008080.1	1.30136	-0.206426	0.781752	-0.264056	0.791737	0.991931
AC008083.1	0.197767	-0.642357	2.84847	-0.225509	0.821583	0.991931
AC008083.2	2.32382	1.91426	1.29661	1.47636	0.139848	0.572761
AC008105.1	75.4467	0.0901796	0.329553	0.273642	0.78436	0.991931
AC008105.2	22.3989	-0.490323	0.290219	-1.68949	0.0911254	0.46024
AC008105.3	2.7072	-1.02786	0.495258	-2.07541	0.0379481	0.289407
AC008109.1	12.8259	0.992839	1.21637	0.81623	0.414369	0.913832
AC008115.1	0.0668322	-0.401915	3.11653	-0.128962	0.897388	0.991931
AC008121.1	1.1515	-0.1931	0.970757	-0.198917	0.842328	0.991931
AC008124.1	275.162	-0.314009	0.17839	-1.76024	0.0783679	0.425745
AC008132.1	0.782726	-0.365504	2.01836	-0.18109	0.856297	0.991931
AC008134.1	0.132311	-0.882797	3.11653	-0.283263	0.776975	0.991931
AC008147.2	19.171	-0.686533	0.41302	-1.66223	0.096467	0.475225
AC008147.3	2.5667	-1.10989	0.620464	-1.78881	0.0736455	0.413129
AC008149.1	0.223123	-0.885667	2.77909	-0.31869	0.749962	0.991931
AC008154.2	0.098243	-0.401906	3.11653	-0.128959	0.89739	0.991931
AC008155.1	1.35084	0.039715	0.740944	0.0536006	0.957253	0.991931
AC008155.2	0.133622	-0.64236	3.11653	-0.206114	0.836702	0.991931
AC008163.1	0.305262	0.976057	1.87553	0.520416	0.602773	0.991931
AC008171.1	0.177206	-0.64235	3.11653	-0.206111	0.836705	0.991931
AC008243.1	0.334347	0.0789914	2.66455	0.0296453	0.97635	0.991931
AC008264.1	0.102817	0.319423	3.11653	0.102493	0.918365	0.991931
AC008264.2	0.897004	0.631207	1.10883	0.569253	0.569185	0.991931
AC008267.1	0.513731	-0.514971	1.67181	-0.308031	0.758059	0.991931
AC008267.2	46.0146	-0.246807	0.319076	-0.773505	0.439224	0.931535
AC008267.3	0.11246	-0.882797	3.11653	-0.283263	0.776975	0.991931
AC008267.4	2.36162	-0.467221	0.578035	-0.808293	0.418922	0.916006
AC008267.5	53.0892	-0.273206	0.350267	-0.779994	0.435394	0.92728
AC008267.6	1.36364	-1.22091	0.76793	-1.58987	0.111864	0.512965
AC008267.7	0.13152	-0.161459	3.11653	-0.0518073	0.958682	0.991931
AC008268.1	67.5543	0.441531	1.22661	0.35996	0.718877	0.991931
AC008269.1	2.69491	-0.0163874	0.824289	-0.0198806	0.984139	0.993825
AC008277.1	0.0936025	0.559877	3.11653	0.179647	0.857429	0.991931
AC008278.2	0.0664048	0.31943	3.11653	0.102495	0.918364	0.991931
AC008280.3	12.3808	-1.30656	0.571599	-2.2858	0.0222661	0.211787
AC008378.1	0.397529	1.12708	1.43425	0.785837	0.431963	0.924236
AC008379.1	2.24874	-0.132034	0.637712	-0.207043	0.835976	0.991931
AC008392.1	0.621673	1.6937	2.7087	0.625282	0.531786	0.991931
AC008393.1	30.6186	-0.125105	0.36569	-0.342106	0.732271	0.991931
AC008395.1	5.21322	0.116914	0.454873	0.257025	0.79716	0.991931
AC008403.2	0.478816	0.0528429	1.18386	0.044636	0.964397	0.991931
AC008403.3	4.44081	0.483567	0.402044	1.20277	0.229065	0.716858
AC008406.2	0.994793	0.868111	1.06233	0.817178	0.413827	0.913315
AC008410.1	0.0884837	-0.161461	3.11653	-0.051808	0.958682	0.991931
AC008415.1	1.73111	-4.44936	3.01577	-1.47537	0.140114	0.573204
AC008427.1	0.77532	1.52209	0.974206	1.56239	0.118196	0.528017
AC008429.1	9.96687	0.532998	0.426182	1.25063	0.211068	0.690468
AC008429.2	2.74214	-0.557256	0.466447	-1.19468	0.232211	0.720232
AC008429.3	1.15337	1.90716	0.88145	2.16367	0.0304898	0.254003
AC008429.4	0.527954	-0.94605	1.30332	-0.725875	0.467915	0.94941
AC008434.1	5.45498	0.5891	0.422159	1.39544	0.162882	0.613561
AC008438.1	8.38683	0.0396139	0.437496	0.0905468	0.927853	0.991931
AC008438.2	0.42903	0.0576524	1.45697	0.0395701	0.968436	0.991931
AC008440.1	1.76598	0.837898	0.972729	0.861389	0.389024	0.89164
AC008440.2	0.481571	1.35219	1.43534	0.942068	0.346158	0.854843
AC008440.3	0.186897	1.04846	3.11622	0.336453	0.736529	0.991931
AC008443.1	79.1305	-0.451856	0.344696	-1.31088	0.189898	0.657113
AC008443.2	1.27458	-0.147932	0.90574	-0.163328	0.87026	0.991931
AC008443.3	6.36789	2.70088	0.908612	2.97253	0.00295355	0.0606313
AC008443.4	1.17222	2.56735	1.55481	1.65124	0.0986903	0.480829
AC008443.5	24.0342	-0.642786	0.509942	-1.26051	0.207486	0.685451
AC008443.6	2.84743	-0.45296	0.611067	-0.741261	0.458535	0.943495
AC008453.1	0.0645309	0.31943	3.11653	0.102495	0.918364	0.991931
AC008456.1	0.129212	0.559877	3.11653	0.179647	0.857429	0.991931
AC008464.1	3.02963	-1.82849	1.11147	-1.64511	0.0999467	0.483599
AC008467.1	12.3427	-0.958898	0.512478	-1.8711	0.0613311	0.377287
AC008481.1	0.180259	-0.401911	2.30219	-0.174578	0.861412	0.991931
AC008481.2	0.872241	-1.02065	0.986103	-1.03503	0.300655	0.805959
AC008489.1	0.396933	-2.32013	3.09518	-0.749594	0.453499	0.94072
AC008494.1	0.815776	0.17328	0.840775	0.206095	0.836717	0.991931
AC008494.3	2.94206	-0.127911	0.508417	-0.251587	0.80136	0.991931
AC008496.2	0.152214	-0.882797	3.11653	-0.283263	0.776975	0.991931
AC008507.1	14.0382	-0.573789	0.245159	-2.34048	0.0192591	0.195753
AC008514.1	0.875098	-0.419699	1.75436	-0.239232	0.810926	0.991931
AC008514.2	4.23034	0.411086	0.570535	0.720527	0.471201	0.952161
AC008517.1	0.126245	0.800324	3.11653	0.256799	0.797334	0.991931
AC008543.1	20.7576	0.0834664	0.306813	0.272043	0.785589	0.991931
AC008543.3	3.58347	-0.57376	0.603849	-0.950172	0.342025	0.851388
AC008549.3	0.145351	-0.882797	3.11653	-0.283263	0.776975	0.991931
AC008550.1	0.107598	0.0789855	3.11653	0.025344	0.979781	0.991931
AC008554.1	0.151809	0.800326	2.94877	0.27141	0.786076	0.991931
AC008555.1	5.2769	1.59682	0.668875	2.38733	0.0169715	0.180978
AC008555.2	0.219562	-1.12617	3.11641	-0.361369	0.717824	0.991931
AC008555.4	0.472838	1.02353	1.6632	0.615397	0.538292	0.991931
AC008555.5	3.2064	1.05157	0.481655	2.18324	0.0290178	0.246762
AC008560.1	55.9642	0.547466	0.227589	2.4055	0.0161504	0.176273
AC008565.1	0.0656539	0.31943	3.11653	0.102495	0.918364	0.991931
AC008567.1	0.672894	-0.281219	1.1202	-0.251044	0.80178	0.991931
AC008569.1	0.657145	0.958963	1.35181	0.709393	0.47808	0.956848
AC008569.2	7.9238	0.311962	0.575872	0.54172	0.588011	0.991931
AC008581.1	0.979648	-2.59114	1.21074	-2.14014	0.0323439	0.263706
AC008591.1	0.231304	0.567574	3.11622	0.182135	0.855477	0.991931
AC008592.1	1.40733	1.88036	0.914621	2.05589	0.0397933	0.296809
AC008592.3	2.79439	-0.511114	0.563837	-0.906492	0.364675	0.871216
AC008592.4	0.119602	-0.882797	3.11653	-0.283263	0.776975	0.991931
AC008592.5	2.52574	-1.37703	0.896971	-1.5352	0.124736	0.541666
AC008608.1	0.107976	-0.401906	3.11653	-0.128959	0.89739	0.991931
AC008608.2	18.7084	-0.71041	0.406687	-1.74683	0.0806677	0.431492
AC008609.1	0.604888	-1.92568	1.60671	-1.19852	0.230714	0.718181
AC008610.1	43.9031	-0.239536	0.26348	-0.909123	0.363285	0.869985
AC008620.2	0.0949905	-0.401906	3.11653	-0.128959	0.89739	0.991931
AC008622.1	0.58778	2.57146	2.63853	0.974579	0.329769	0.838855
AC008628.2	0.17569	-0.401904	3.11653	-0.128959	0.89739	0.991931
AC008629.1	0.613623	2.36838	1.21525	1.94888	0.0513102	0.340438
AC008632.1	0.210619	-0.401904	3.11653	-0.128959	0.89739	0.991931
AC008635.1	0.337938	0.810139	1.39685	0.579974	0.561932	0.991931
AC008637.1	5.78256	0.469585	0.7527	0.623867	0.532715	0.991931
AC008649.1	2.96535	1.83811	1.18429	1.55207	0.120645	0.532974
AC008655.1	0.0829703	-0.642353	3.11653	-0.206111	0.836704	0.991931
AC008655.2	2.84399	0.394726	0.607587	0.649661	0.515911	0.980205
AC008659.1	0.27015	0.559879	2.23124	0.250927	0.80187	0.991931
AC008663.1	0.129992	0.800324	3.11653	0.256799	0.797334	0.991931
AC008663.3	0.152214	-0.882797	3.11653	-0.283263	0.776975	0.991931
AC008667.1	2.34219	-0.183876	0.68513	-0.268381	0.788406	0.991931
AC008669.1	17.4531	-0.0624277	0.445504	-0.140128	0.888559	0.991931
AC008676.1	0.223708	0.992582	1.88821	0.525674	0.599114	0.991931
AC008676.2	0.374679	-0.0971746	1.45998	-0.0665587	0.946933	0.991931
AC008677.1	0.310358	-0.657181	1.61226	-0.407614	0.683557	0.991931
AC008677.2	0.208041	-1.12109	1.88405	-0.595041	0.551816	0.991931
AC008686.1	0.141853	-0.161459	3.11653	-0.0518073	0.958682	0.991931
AC008687.2	2.8029	0.511521	0.883849	0.578742	0.562763	0.991931
AC008687.3	2.02009	0.823131	0.87168	0.944305	0.345014	0.853668
AC008687.4	4.35993	2.00582	1.03365	1.94053	0.0523153	0.344372
AC008691.1	0.377866	1.74552	1.8219	0.958076	0.338024	0.847533
AC008694.2	0.240451	0.078991	2.81444	0.0280663	0.977609	0.991931
AC008696.1	0.38322	-0.418832	1.27713	-0.327948	0.742951	0.991931
AC008696.2	0.109029	0.559877	3.11653	0.179647	0.857429	0.991931
AC008708.1	0.0868981	-0.642353	3.11653	-0.206111	0.836704	0.991931
AC008725.1	0.172424	-0.161459	3.11653	-0.0518073	0.958682	0.991931
AC008731.1	0.116955	-0.882797	3.11653	-0.283263	0.776975	0.991931
AC008734.2	0.377956	0.888547	1.87927	0.472816	0.636345	0.991931
AC008735.1	19.194	0.272813	0.338913	0.804964	0.42084	0.917517
AC008735.2	0.221634	-0.885667	2.78212	-0.318342	0.750225	0.991931
AC008736.1	30.7406	0.578953	0.511631	1.13158	0.257809	0.756519
AC008736.2	0.23495	1.44541	3.10968	0.46481	0.642068	0.991931
AC008737.1	3.43013	0.186263	0.526893	0.353511	0.723705	0.991931
AC008738.1	0.170901	0.319434	2.32483	0.137401	0.890714	0.991931
AC008738.2	4.44019	0.771452	0.517863	1.48968	0.136308	0.565468
AC008738.4	0.361889	2.02545	1.55077	1.30609	0.19152	0.660538
AC008738.5	2.86955	0.40168	0.655947	0.612367	0.540295	0.991931
AC008740.1	1.93772	-0.400544	0.610164	-0.656454	0.511532	0.977607
AC008743.1	0.134194	0.800324	3.11653	0.256799	0.797334	0.991931
AC008745.1	0.143069	0.0789788	3.11653	0.0253419	0.979782	0.991931
AC008747.1	0.686451	-0.156315	1.11682	-0.139965	0.888688	0.991931
AC008749.1	5.28605	-0.0972668	0.530117	-0.183482	0.85442	0.991931
AC008750.1	2.45946	-2.55962	0.906344	-2.82412	0.00474113	0.0829282
AC008750.2	5.5781	-1.93088	0.720615	-2.6795	0.0073733	0.10841
AC008750.3	0.943864	-0.899781	1.16897	-0.76972	0.441466	0.93239
AC008750.4	0.754318	-0.733235	0.944818	-0.77606	0.437714	0.929672
AC008750.5	12.4869	-0.787877	0.454794	-1.73238	0.0832051	0.438737
AC008750.7	1.75505	-0.976959	0.741963	-1.31672	0.187932	0.654502
AC008751.2	0.133487	-0.161459	3.02083	-0.0534484	0.957375	0.991931
AC008752.1	0.354104	1.82952	1.57907	1.1586	0.246618	0.740519
AC008752.2	0.419261	1.34129	1.26111	1.06358	0.287518	0.791242
AC008752.3	15.3536	0.311805	0.349363	0.892494	0.372128	0.877746
AC008753.1	0.112381	-0.40192	3.11653	-0.128964	0.897386	0.991931
AC008758.2	0.275585	-0.159474	1.60402	-0.0994215	0.920804	0.991931
AC008758.4	2.87001	-0.720818	0.494831	-1.4567	0.145201	0.583947
AC008758.6	0.918817	-0.594217	0.902561	-0.658367	0.510302	0.976932
AC008760.1	21.1933	-0.0756391	0.24727	-0.305897	0.759683	0.991931
AC008761.1	0.278434	0.0789924	2.21393	0.0356798	0.971538	0.991931
AC008761.2	0.0773539	-0.642353	3.11653	-0.206111	0.836704	0.991931
AC008763.1	26.3905	0.738126	0.496365	1.48706	0.136998	0.566504
AC008763.2	0.387643	0.318277	1.65262	0.19259	0.84728	0.991931
AC008764.1	0.518617	-1.31603	1.6177	-0.813524	0.415918	0.914486
AC008764.3	0.289085	-0.64716	2.25194	-0.287379	0.773822	0.991931
AC008764.4	0.216537	-0.64507	2.26947	-0.284238	0.776228	0.991931
AC008764.6	6.70191	-0.336351	0.470358	-0.715095	0.47455	0.954197
AC008764.7	2.29376	0.340359	0.551144	0.61755	0.536872	0.991931
AC008770.2	1.00411	-1.46988	0.902255	-1.62911	0.103289	0.491464
AC008770.3	8.00454	-0.370297	0.350084	-1.05774	0.290175	0.793848
AC008771.1	334.564	-0.441679	0.278684	-1.58487	0.112995	0.516036
AC008780.1	1.63383	-1.29796	2.76044	-0.470199	0.638213	0.991931
AC008780.2	0.945533	3.41818	3.07337	1.1122	0.266054	0.764711
AC008781.1	1.01925	0.845353	1.10846	0.762636	0.44568	0.935143
AC008781.2	0.0634459	-0.161475	3.11653	-0.0518123	0.958678	0.991931
AC008802.1	1.34586	-0.974277	1.25204	-0.778148	0.436482	0.928471
AC008805.1	0.0561171	-0.642353	3.11653	-0.206111	0.836704	0.991931
AC008805.2	0.0668765	0.31943	3.11653	0.102495	0.918364	0.991931
AC008808.2	0.101638	0.559877	3.11653	0.179647	0.857429	0.991931
AC008813.1	1.83024	-3.73504	2.00853	-1.85958	0.0629443	0.381812
AC008817.1	0.218765	0.319432	2.2522	0.141831	0.887213	0.991931
AC008825.1	0.222248	1.3512	3.11173	0.434227	0.664123	0.991931
AC008840.1	0.758713	-0.420202	1.02089	-0.411605	0.680629	0.991931
AC008850.1	1.24738	-0.642549	0.81031	-0.792966	0.427797	0.92129
AC008870.1	148.449	-0.0180452	0.301182	-0.0599147	0.952224	0.991931
AC008870.2	34.0576	0.0475536	0.276981	0.171685	0.863685	0.991931
AC008870.3	0.119324	-0.401906	3.11653	-0.128959	0.89739	0.991931
AC008875.1	5.58185	-0.234512	0.447826	-0.523667	0.60051	0.991931
AC008878.4	0.0887193	0.319423	3.11653	0.102493	0.918365	0.991931
AC008894.2	0.637989	-0.154799	1.35144	-0.114544	0.908807	0.991931
AC008897.1	0.214862	0.794815	1.87703	0.423442	0.671973	0.991931
AC008897.2	0.172572	-0.161461	2.32117	-0.06956	0.944544	0.991931
AC008897.3	4.4793	-0.848211	0.469127	-1.80806	0.0705966	0.404195
AC008906.1	9.36408	-1.0194	0.614124	-1.65993	0.0969281	0.476303
AC008906.2	0.664946	-0.297415	1.20372	-0.24708	0.804847	0.991931
AC008914.1	0.111458	-0.642359	3.11653	-0.206114	0.836702	0.991931
AC008915.1	3.89078	-1.13929	0.65799	-1.73147	0.0833673	0.439167
AC008915.2	61.2641	0.736028	0.370056	1.98896	0.0467054	0.324241
AC008937.1	0.129386	-0.882797	3.11653	-0.283263	0.776975	0.991931
AC008937.2	0.106517	0.0789721	3.11653	0.0253397	0.979784	0.991931
AC008937.3	5.17748	0.313244	0.518059	0.60465	0.545412	0.991931
AC008945.1	0.269949	-0.404834	3.11641	-0.129904	0.896642	0.991931
AC008946.1	7.70365	-0.276182	0.616521	-0.447969	0.654176	0.991931
AC008953.1	0.229708	0.0789876	2.24886	0.0351234	0.971981	0.991931
AC008957.1	0.334586	1.44039	2.19971	0.654811	0.51259	0.978037
AC008958.1	0.478641	0.906116	1.14603	0.790657	0.429144	0.92279
AC008962.1	0.155016	-0.161459	3.11653	-0.0518073	0.958682	0.991931
AC008966.1	56.8529	-0.320938	0.377504	-0.85016	0.395236	0.896731
AC008966.2	0.891765	0.550196	1.46596	0.375315	0.707426	0.991931
AC008969.1	153.58	0.0676791	0.575313	0.117639	0.906354	0.991931
AC008972.1	2.12379	-0.353055	0.575026	-0.61398	0.539228	0.991931
AC008972.2	3.57827	-0.0357601	0.515438	-0.0693782	0.944689	0.991931
AC008982.2	29.4705	0.289623	0.391319	0.740121	0.459226	0.94405
AC009005.1	43.5187	1.2745	0.595321	2.14085	0.0322858	0.263297
AC009019.1	1.59903	-4.33724	3.02058	-1.4359	0.151031	0.595381
AC009021.1	0.101197	0.559877	3.11653	0.179647	0.857429	0.991931
AC009022.1	154.048	-0.371391	0.263334	-1.41034	0.158439	0.606576
AC009034.1	0.0677586	0.31943	3.11653	0.102495	0.918364	0.991931
AC009041.1	0.252329	-0.401908	1.86574	-0.215415	0.829444	0.991931
AC009041.2	16.6542	-1.44497	0.76935	-1.87817	0.0603574	0.3739
AC009053.1	53.3134	-0.792661	0.278575	-2.84541	0.00443543	0.0793958
AC009053.2	1.54202	-0.776854	1.18336	-0.656482	0.511514	0.977607
AC009054.1	1.2297	-0.934997	0.898767	-1.04031	0.298196	0.803278
AC009054.2	6.2763	-0.192195	0.399417	-0.48119	0.630382	0.991931
AC009060.1	0.261945	-0.909474	2.23767	-0.406439	0.68442	0.991931
AC009061.1	0.186589	0.559868	2.87426	0.194787	0.84556	0.991931
AC009061.2	16.5536	-0.70419	0.393817	-1.78812	0.0737573	0.413281
AC009063.1	0.0918284	-0.642353	3.11653	-0.206111	0.836704	0.991931
AC009063.2	2.11554	-2.6063	0.896585	-2.90692	0.00365011	0.0698663
AC009063.3	0.100756	0.559877	3.11653	0.179647	0.857429	0.991931
AC009065.1	14.366	0.615871	0.533402	1.15461	0.24825	0.742613
AC009065.2	6.37269	1.51932	0.771304	1.96981	0.04886	0.332093
AC009065.3	0.921826	-1.40427	1.19278	-1.17731	0.239073	0.730364
AC009065.4	45.7507	-0.505594	0.329679	-1.53359	0.12513	0.542531
AC009065.5	53.0997	0.104921	0.370044	0.283538	0.776765	0.991931
AC009065.7	1.41992	-0.0601467	0.818617	-0.0734736	0.941429	0.991931
AC009065.8	45.1668	-0.581123	0.382771	-1.5182	0.128964	0.550654
AC009075.1	0.665717	-2.09828	2.6664	-0.786934	0.431321	0.924087
AC009081.1	0.0754026	0.31943	3.11653	0.102495	0.918364	0.991931
AC009088.1	13.1682	-0.187155	0.285226	-0.656163	0.511719	0.977729
AC009088.2	0.517671	1.53426	1.13492	1.35187	0.176418	0.636131
AC009088.3	0.995843	0.710922	1.02516	0.693474	0.488012	0.962425
AC009088.4	0.722057	0.608678	0.99354	0.612635	0.540117	0.991931
AC009090.1	5.62915	-0.683362	0.434763	-1.5718	0.115996	0.522447
AC009093.1	0.869394	3.29746	3.0745	1.07252	0.283486	0.786641
AC009093.2	0.230892	1.4269	3.1101	0.458796	0.646381	0.991931
AC009093.3	0.452964	1.17539	1.62461	0.723488	0.46938	0.950946
AC009093.4	0.104836	0.559877	3.11653	0.179647	0.857429	0.991931
AC009094.1	0.0965205	0.0789855	3.11653	0.025344	0.979781	0.991931
AC009097.1	0.190866	-0.885523	2.28358	-0.387778	0.69818	0.991931
AC009097.2	7.72767	-0.926488	0.415729	-2.22859	0.0258415	0.232532
AC009097.3	0.791528	-1.77074	1.07149	-1.6526	0.098413	0.48
AC009097.4	1.48443	-0.797475	0.724979	-1.1	0.271333	0.771675
AC009102.1	1.71869	-1.34422	1.09022	-1.23298	0.217583	0.69987
AC009102.2	0.130936	0.800324	3.11653	0.256799	0.797334	0.991931
AC009107.2	0.569961	0.703744	1.13011	0.622721	0.533468	0.991931
AC009108.3	5.43356	-1.09248	0.477646	-2.28721	0.0221834	0.211726
AC009113.1	60.1169	-0.394374	0.28099	-1.40352	0.160463	0.610227
AC009117.1	0.923266	-2.63856	1.42749	-1.84838	0.0645467	0.386856
AC009119.1	57.9342	-0.410405	0.659987	-0.621838	0.534048	0.991931
AC009119.2	2.99653	-1.49991	0.637656	-2.35222	0.0186617	0.1919
AC009119.3	0.107012	0.559877	3.11653	0.179647	0.857429	0.991931
SEC14L4	13.2465	6.73198	1.53733	4.37901	1.19218e-05	0.00114162
GBA3	10.3464	6.62389	1.32599	4.99544	5.87005e-07	0.000115398
AC009120.3	0.548774	-1.55929	1.04261	-1.49557	0.134766	0.562624
AC009121.1	0.161111	-1.12617	3.11641	-0.361369	0.717824	0.991931
AC009121.2	4.89669	1.0262	0.6356	1.61454	0.106411	0.499823
AC009123.1	2.33273	-3.41216	1.52533	-2.23699	0.0252868	0.229608
AC009126.1	25.1736	0.0763638	0.339872	0.224684	0.822225	0.991931
AC009127.1	0.741604	-0.676611	1.11411	-0.607313	0.543643	0.991931
AC009127.2	0.773581	-2.32877	1.16498	-1.99899	0.0456096	0.320765
AC009133.1	21.9734	-0.476337	0.279232	-1.70588	0.0880301	0.452336
AC009133.2	4.26472	-0.0280213	0.454863	-0.0616038	0.950878	0.991931
AC009137.2	2.28889	-1.28477	0.77736	-1.65273	0.0983857	0.48
AC009139.1	0.98316	2.58681	2.66299	0.971393	0.331353	0.840644
AC009139.2	0.124455	-0.882797	3.11653	-0.283263	0.776975	0.991931
AC009145.1	0.805919	0.434873	1.01681	0.427682	0.668882	0.991931
AC009145.2	0.27837	0.795773	1.39664	0.569778	0.568828	0.991931
AC009148.1	19.6142	-0.324983	0.273289	-1.18916	0.234379	0.723329
AC009158.1	0.0702186	-0.642353	3.11653	-0.206111	0.836704	0.991931
AC009163.3	7.26627	-0.915165	0.418901	-2.18468	0.0289123	0.246352
AC009163.5	4.53538	-0.919634	0.459858	-1.99982	0.0455196	0.320573
AC009171.2	4.44596	-1.2119	0.569016	-2.12981	0.0331873	0.268227
AC009185.1	0.842404	-0.654034	0.913736	-0.71578	0.474127	0.953848
AC009220.1	2.08836	-0.0357152	0.739557	-0.0482927	0.961483	0.991931
AC009226.1	0.925424	0.126031	1.0303	0.122324	0.902642	0.991931
AC009228.1	0.386982	0.31224	1.29284	0.241514	0.809157	0.991931
AC009229.1	2.15824	-0.151898	1.36602	-0.111197	0.91146	0.991931
AC009229.2	5.34324	0.398393	0.734185	0.542634	0.587382	0.991931
AC009229.3	0.32652	0.98682	1.86173	0.530055	0.596074	0.991931
AC009237.14	205.295	-0.138587	0.432831	-0.320187	0.748826	0.991931
AC009237.15	22.2474	0.0279067	0.478878	0.0582752	0.953529	0.991931
AC009237.3	103.315	-0.038345	0.358154	-0.107063	0.914739	0.991931
AC009244.1	1.62831	-0.0445526	0.736494	-0.0604928	0.951763	0.991931
AC009245.1	1.39713	-0.710991	0.882178	-0.80595	0.420272	0.916987
AC009262.1	0.092223	-0.642353	3.11653	-0.206111	0.836704	0.991931
AC009263.1	0.173169	0.0789909	2.31987	0.0340497	0.972838	0.991931
AC009264.1	0.194052	1.24698	3.11382	0.400466	0.688813	0.991931
AC009269.4	1.30828	0.564107	1.01511	0.555709	0.57841	0.991931
AC009275.1	10.5318	1.94076	0.98493	1.97045	0.0487864	0.331863
AC009292.1	0.278644	0.79426	2.26308	0.350964	0.725615	0.991931
AC009292.2	0.210673	-0.880374	2.80484	-0.313877	0.753615	0.991931
AC009299.1	80.1548	1.51055	1.36072	1.11012	0.266949	0.765788
AC009299.2	0.084556	-0.161461	3.11653	-0.051808	0.958682	0.991931
AC009299.3	0.275624	-0.911135	2.77524	-0.328308	0.742679	0.991931
AC009302.1	5.46315	0.270023	0.370853	0.728112	0.466545	0.948882
AC009303.1	2.4183	-0.292295	0.556277	-0.52545	0.599271	0.991931
AC009309.1	14.9689	-0.500626	0.33314	-1.50275	0.132904	0.5594
AC009312.1	0.115842	0.0789855	3.11653	0.025344	0.979781	0.991931
AC009313.1	0.144378	-0.401913	3.11653	-0.128961	0.897388	0.991931
AC009313.2	0.256777	0.806915	1.86722	0.432148	0.665634	0.991931
AC009314.1	0.0569964	0.31943	3.11653	0.102495	0.918364	0.991931
AC009318.1	24.4333	-0.78803	0.504467	-1.5621	0.118264	0.528075
AC009319.1	0.463438	2.0356	2.19057	0.929257	0.352756	0.861341
AC009336.1	1.11868	-1.49052	1.3444	-1.10869	0.267566	0.766487
AC009362.1	0.387563	0.0456884	1.43307	0.0318815	0.974567	0.991931
AC009365.2	0.0619364	0.31943	3.11653	0.102495	0.918364	0.991931
AC009396.1	0.303591	1.78265	3.10053	0.574948	0.565327	0.991931
AC009403.1	63.8173	0.726308	0.255118	2.84695	0.00441407	0.0790982
AC009404.1	73.8277	-0.478449	0.299661	-1.59663	0.110347	0.509873
AC009407.1	17.0439	-2.11794	0.913344	-2.31888	0.0204015	0.201483
AC009411.1	0.156617	1.03452	3.11626	0.331973	0.739909	0.991931
AC009411.2	0.995277	3.20219	2.61406	1.22499	0.22058	0.70375
AC009413.1	0.215857	0.559885	1.88818	0.296521	0.766832	0.991931
AC009414.2	21.4974	0.684738	0.490128	1.39706	0.162396	0.612974
AC009435.1	0.318832	0.937695	2.23694	0.419187	0.67508	0.991931
AC009478.1	0.288156	-1.89036	3.10643	-0.608531	0.542836	0.991931
AC009486.1	0.161123	-0.161458	2.9163	-0.0553642	0.955848	0.991931
AC009487.1	1.88313	4.41131	3.06691	1.43836	0.150333	0.594149
AC009487.2	5.47758	-0.5434	0.572793	-0.948686	0.342781	0.851917
AC009495.1	0.877701	-1.17952	1.04789	-1.12561	0.260332	0.75932
AC009495.2	0.917702	-0.200166	1.16344	-0.172046	0.863401	0.991931
LINC02575	10.2026	6.59256	1.81636	3.62954	0.000283927	0.0122754
AC009498.1	0.236719	0.988109	3.11421	0.317291	0.751023	0.991931
AC009501.1	2.0607	-1.10663	0.669094	-1.65392	0.0981431	0.479261
AC009501.2	0.233283	-0.395737	2.27382	-0.174041	0.861833	0.991931
AC009501.3	0.40065	-0.949815	1.42517	-0.666455	0.50512	0.973199
AC009502.1	1.88055	2.03322	1.2076	1.6837	0.0922403	0.463955
AC009502.2	0.165472	1.04846	3.11622	0.336453	0.736529	0.991931
AC009506.1	61.215	0.42209	0.316871	1.33205	0.182842	0.644918
AC009509.1	14.0802	-0.645346	1.73177	-0.372651	0.709409	0.991931
AC009509.2	0.0939382	-0.401906	3.11653	-0.128959	0.89739	0.991931
AC009511.1	0.0634459	-0.161475	3.11653	-0.0518123	0.958678	0.991931
AC009511.2	0.661733	1.75269	1.02249	1.71414	0.0865027	0.448205
AC009533.1	217.64	0.444183	0.287957	1.54253	0.122945	0.538437
AC009549.1	1.79596	-0.752878	1.87779	-0.400937	0.688466	0.991931
AC009558.2	0.130317	-0.882797	3.11653	-0.283263	0.776975	0.991931
AC009570.1	12.0734	-0.57051	0.405652	-1.4064	0.159605	0.609113
AC009630.1	0.842972	-0.691156	0.965197	-0.716078	0.473943	0.953653
AC009630.2	0.521047	-1.69366	1.24586	-1.35943	0.17401	0.633419
AC009630.3	0.839095	0.0790077	0.967582	0.0816548	0.934921	0.991931
AC009643.2	0.0621853	0.31943	3.11653	0.102495	0.918364	0.991931
AC009652.1	1.76567	-1.4724	0.75077	-1.96119	0.0498567	0.334805
AC009652.2	0.608821	-1.81287	1.4697	-1.2335	0.217391	0.699566
AC009656.1	0.129164	0.800324	3.11653	0.256799	0.797334	0.991931
AC009686.2	5.78317	-0.491664	0.402003	-1.22304	0.221316	0.704888
AC009690.1	3.01221	0.0456098	0.74196	0.0614721	0.950983	0.991931
AC009690.2	0.605222	0.00978952	1.37899	0.00709903	0.994336	0.998112
AC009720.1	3.29812	1.08584	0.565497	1.92016	0.0548381	0.354074
AC009754.1	7.11181	-1.21912	0.606322	-2.01068	0.0443598	0.316369
AC009779.1	0.0758742	0.31943	3.11653	0.102495	0.918364	0.991931
AC009779.2	164.855	0.230285	0.314538	0.732136	0.464085	0.947532
AC009779.3	10.5342	0.462133	0.472163	0.978758	0.3277	0.835636
AC009779.4	0.26782	-0.399591	2.2838	-0.174968	0.861105	0.991931
AC009803.1	0.149994	0.319433	2.9554	0.108085	0.913929	0.991931
AC009803.2	0.0621853	0.31943	3.11653	0.102495	0.918364	0.991931
AC004846.1	8.6759	6.58679	1.62594	4.05106	5.09855e-05	0.00347972
AC009812.4	10.9344	-0.30023	0.509792	-0.588927	0.55591	0.991931
AC009831.1	9.46603	0.208789	0.303334	0.688313	0.491256	0.964242
AC009879.1	0.154278	-1.12617	3.11641	-0.361369	0.717824	0.991931
AC009902.2	4.33868	1.27979	1.70951	0.74863	0.45408	0.941106
AC009902.3	0.827378	-2.37207	2.32058	-1.02219	0.306692	0.812882
AC009908.1	1.72493	0.0165069	0.772457	0.0213694	0.982951	0.993309
AC009927.1	0.121999	-0.64236	3.11653	-0.206114	0.836702	0.991931
AC009930.1	0.0741635	0.31943	3.11653	0.102495	0.918364	0.991931
AC009948.1	70.477	0.905525	0.628882	1.4399	0.149897	0.593126
AC009948.2	4.58456	-0.661534	0.436793	-1.51452	0.129893	0.552714
AC009948.3	21.6773	0.272439	0.599935	0.454114	0.649746	0.991931
AC009948.4	9.75271	0.0583586	0.531508	0.109798	0.91257	0.991931
AC009950.1	0.62224	-1.48265	1.91489	-0.774272	0.43877	0.931146
AC009955.1	0.475956	1.20863	2.28864	0.528099	0.59743	0.991931
AC009955.2	1.61522	-0.702875	1.17239	-0.599523	0.548824	0.991931
AC009955.3	0.632833	1.47935	1.64294	0.900428	0.367893	0.873644
AC009955.4	6.62599	0.630065	0.836426	0.753283	0.45128	0.939154
AC009961.1	14.3082	-0.0571854	0.389821	-0.146697	0.883371	0.991931
AC009961.2	0.316275	1.24551	2.25512	0.552305	0.58074	0.991931
AC009961.3	1.26911	-0.42505	0.81419	-0.522053	0.601634	0.991931
AC009962.1	4.82214	-0.266928	0.532845	-0.500948	0.616408	0.991931
AC009963.3	0.375007	-0.16947	1.43487	-0.118108	0.905982	0.991931
AC009967.1	0.521814	0.347	1.17228	0.296004	0.767227	0.991931
AC009974.1	2.08048	1.14557	1.36233	0.84089	0.40041	0.90143
AC009996.1	11.844	-0.476579	0.277269	-1.71883	0.0856446	0.445971
AC009997.1	0.11831	0.559877	3.11653	0.179647	0.857429	0.991931
AC010082.1	0.0861416	0.31943	3.11653	0.102495	0.918364	0.991931
AC010095.1	0.156259	0.0789796	2.94334	0.0268333	0.978593	0.991931
AC010096.1	0.423388	-0.677697	1.89242	-0.358111	0.72026	0.991931
AC010099.4	0.482078	2.1227	1.56693	1.35468	0.175518	0.63538
AC010127.1	0.319546	-1.65725	2.21113	-0.749503	0.453554	0.940775
AC010132.1	0.0661053	-0.642353	3.11653	-0.206111	0.836704	0.991931
AC010132.2	0.400838	-0.907236	1.84351	-0.492125	0.622631	0.991931
AC010132.3	0.985193	-0.428214	0.960144	-0.445989	0.655605	0.991931
AC010132.4	7.45547	-0.889095	0.589218	-1.50894	0.131314	0.556217
AC010136.1	1.28177	2.8113	1.50063	1.87341	0.0610113	0.376407
AC010148.1	4.9767	-1.91528	1.09263	-1.7529	0.0796196	0.428553
AC010163.2	0.284921	-1.09698	1.58505	-0.69208	0.488887	0.963247
AC010168.1	0.827074	-2.12311	1.04959	-2.02281	0.0430929	0.312129
AC010168.2	191.871	-1.14422	0.484586	-2.36123	0.0182146	0.189447
AC010173.1	4.18729	0.450134	0.619377	0.726752	0.467378	0.949127
AC010175.1	0.177017	1.02395	3.1163	0.328579	0.742474	0.991931
AC010185.1	0.0621853	0.31943	3.11653	0.102495	0.918364	0.991931
AC010186.1	0.599137	-1.70674	0.979169	-1.74305	0.0813249	0.433261
AC010186.2	109.38	-0.444229	0.285682	-1.55498	0.119952	0.531527
AC010186.3	112.095	-0.447628	0.301656	-1.4839	0.137835	0.568702
AC010186.4	0.0861416	0.31943	3.11653	0.102495	0.918364	0.991931
AC010197.1	0.100989	0.0789855	3.11653	0.025344	0.979781	0.991931
AC010198.1	0.186066	-0.401904	2.86942	-0.140065	0.888609	0.991931
AC010200.1	6.44273	0.413791	0.535388	0.77288	0.439593	0.931931
AC010201.1	4.61443	-0.288358	0.749376	-0.384797	0.700388	0.991931
AC010201.2	18.1159	0.00932035	0.384364	0.0242488	0.980654	0.992293
AC010203.1	27.2573	0.143207	0.270606	0.529207	0.596662	0.991931
AC010203.2	3.92379	0.230459	0.502369	0.458744	0.646418	0.991931
AC010207.1	3.39523	0.11603	0.606122	0.19143	0.848189	0.991931
AC010210.1	25.7474	0.0517411	0.823668	0.0628179	0.949912	0.991931
AC010226.1	0.898729	0.0104832	1.0195	0.0102827	0.991796	0.997256
AC010235.1	0.261587	-1.14985	2.22016	-0.517911	0.60452	0.991931
AC010240.1	0.354303	0.324654	1.39395	0.232902	0.815837	0.991931
AC010240.2	0.0878489	-0.161461	3.11653	-0.051808	0.958682	0.991931
AC010240.3	0.61652	0.791853	1.21016	0.654338	0.512894	0.978066
AC010245.2	13.5846	-0.562495	0.358289	-1.56995	0.116428	0.523549
AC010247.1	0.0668765	0.31943	3.11653	0.102495	0.918364	0.991931
AC010247.2	0.104568	0.0789855	3.11653	0.025344	0.979781	0.991931
AC010255.3	0.134194	0.800324	3.11653	0.256799	0.797334	0.991931
AC010261.2	0.124331	0.0789855	3.11653	0.025344	0.979781	0.991931
AC010265.1	1.17826	-0.978443	1.31114	-0.746255	0.455513	0.941703
AC010266.2	0.249826	-0.64505	2.22171	-0.29034	0.771556	0.991931
AC010271.1	0.52091	-0.682754	1.14185	-0.597935	0.549883	0.991931
AC010273.1	2.46654	-0.751772	0.619345	-1.21382	0.224818	0.710353
AC010273.2	2.57793	0.223293	0.572506	0.390027	0.696516	0.991931
AC010275.1	0.113879	0.559877	3.11653	0.179647	0.857429	0.991931
AC010280.1	8.57809	-3.24829	1.28793	-2.52209	0.0116659	0.144773
CSAG1	41.6404	6.5257	1.29049	5.05676	4.26443e-07	9.06777e-05
AC010285.2	1.11357	0.229425	0.818807	0.280195	0.779328	0.991931
AC010287.1	2.77443	-0.14727	0.584798	-0.25183	0.801172	0.991931
AC010300.1	5.05774	-1.22842	0.703147	-1.74703	0.0806322	0.431477
AC010306.1	4.23575	-0.39687	0.607886	-0.65287	0.51384	0.978463
AC010307.2	0.170554	1.04846	3.11622	0.336453	0.736529	0.991931
AC010307.4	0.704736	1.27851	1.05438	1.21257	0.225294	0.711046
AC010319.1	1.16344	0.458104	0.911348	0.502667	0.615198	0.991931
AC010319.3	1.04982	0.573873	0.89344	0.642318	0.520666	0.9837
AC010319.4	0.218872	0.319439	2.26584	0.140981	0.887885	0.991931
AC010319.5	0.0936873	0.31943	3.11653	0.102495	0.918364	0.991931
AC010320.1	0.122453	0.0789855	3.11653	0.025344	0.979781	0.991931
AC010320.2	0.638217	-0.0447114	1.5199	-0.0294174	0.976532	0.991931
AC010320.3	0.0754886	-0.161461	3.11653	-0.051808	0.958682	0.991931
AC010323.1	0.69366	-1.24238	1.01868	-1.2196	0.222618	0.707081
AC010323.2	0.0998641	0.0789855	3.11653	0.025344	0.979781	0.991931
AC010325.1	1.89799	-1.70025	1.05517	-1.61135	0.107104	0.501528
AC010325.2	0.786394	-0.689935	1.53679	-0.448946	0.65347	0.991931
AC010326.1	1.32988	-0.442506	1.20413	-0.36749	0.713254	0.991931
AC010326.3	3.13043	0.73449	0.687805	1.06787	0.285577	0.788712
AC010326.4	130.162	-0.270519	0.329584	-0.820791	0.411765	0.911717
AC010327.2	0.138253	0.319432	3.11653	0.102496	0.918363	0.991931
AC010327.3	0.334249	1.90865	2.19445	0.869762	0.38443	0.88809
AC010327.4	3.53115	0.0754426	0.508656	0.148317	0.882092	0.991931
AC010328.1	0.0569964	0.31943	3.11653	0.102495	0.918364	0.991931
AC010328.2	0.216975	0.0789898	1.87547	0.0421172	0.966405	0.991931
AC010328.3	0.157508	-1.12617	3.11641	-0.361369	0.717824	0.991931
MS4A4A	27.1243	6.52458	2.03903	3.19985	0.001375	0.0360695
AC010329.2	3.10761	-3.01459	1.15957	-2.59976	0.00932897	0.125976
AC010335.1	0.379432	-0.671325	3.11542	-0.215484	0.82939	0.991931
AC010336.1	13.3624	-0.581541	0.316994	-1.83455	0.0665722	0.393276
AC010336.2	3.36099	-0.712084	0.584436	-1.21841	0.223067	0.7077
AC010336.3	0.190731	-1.29143	2.89986	-0.445343	0.656072	0.991931
AC010336.4	0.497602	-0.355285	1.1888	-0.298859	0.765048	0.991931
AC010336.5	1.80421	-1.52585	0.815875	-1.8702	0.0614557	0.377616
AC010336.6	0.30916	0.0903676	1.61223	0.0560514	0.955301	0.991931
AC010342.1	0.50548	-0.419332	1.48296	-0.282767	0.777355	0.991931
AC010343.1	4.6835	-0.680195	0.505835	-1.3447	0.178723	0.639294
AC010343.3	0.163087	0.559881	2.93886	0.19051	0.84891	0.991931
AC010359.1	7.89289	-0.9918	0.50486	-1.96451	0.0494714	0.334142
AC010395.1	0.505981	-2.34348	2.64999	-0.884337	0.376514	0.881081
AC010395.2	0.108969	-0.882797	3.11653	-0.283263	0.776975	0.991931
AC010401.1	0.282405	-0.907268	1.84835	-0.490852	0.623531	0.991931
AC010406.1	0.137267	0.0789799	3.00496	0.0262831	0.979031	0.991931
AC010420.1	0.153481	-0.64235	3.11653	-0.206111	0.836705	0.991931
AC010422.1	0.758985	0.686527	0.988727	0.694354	0.48746	0.962108
AC010422.2	9.83265	-0.648827	0.407712	-1.59139	0.111523	0.512314
AC010422.3	0.422916	-0.563541	1.4668	-0.384196	0.700833	0.991931
AC010422.4	3.70288	0.398124	0.424848	0.937097	0.348708	0.856912
AC010422.6	16.9188	0.26469	0.297398	0.890019	0.373456	0.878938
AC010425.1	0.398553	-0.975568	1.87974	-0.518992	0.603766	0.991931
AC010442.1	380.886	-0.598814	0.219008	-2.73421	0.0062531	0.0979344
AC010442.2	0.13633	0.0789855	3.11653	0.025344	0.979781	0.991931
AC010442.3	2.58399	-1.9062	0.983126	-1.93892	0.0525108	0.345183
AC010460.3	0.301641	0.319437	1.84082	0.17353	0.862235	0.991931
AC010463.2	0.12072	-0.882797	3.11653	-0.283263	0.776975	0.991931
AC010463.3	10.202	-0.449901	0.317396	-1.41747	0.156345	0.604121
AC010468.1	0.697581	-0.254579	1.06776	-0.238424	0.811552	0.991931
AC010478.1	0.791882	-3.00001	2.57974	-1.16291	0.244866	0.738339
AC010486.1	0.134986	0.800324	3.11653	0.256799	0.797334	0.991931
AC010487.1	43.4959	-0.27204	0.39144	-0.694974	0.487072	0.961769
AC010487.2	1.25406	0.0563778	1.15526	0.048801	0.961078	0.991931
AC010491.1	20.9413	-0.706301	0.346115	-2.04065	0.0412852	0.303576
AC010501.1	2.19008	0.626403	0.897085	0.698265	0.485011	0.960538
AC010504.1	4.11862	-0.79996	0.522777	-1.53021	0.125964	0.544565
AC010519.1	0.465711	1.13358	1.4399	0.787266	0.431126	0.924087
AC010530.1	8.3248	-0.714926	0.33787	-2.11598	0.0343466	0.273313
AC010531.3	0.116222	-0.401906	3.11653	-0.128959	0.89739	0.991931
AC010531.4	1.46264	-0.841023	0.963789	-0.872622	0.382869	0.886553
AC010531.6	11.4064	-0.525435	0.360781	-1.45638	0.145287	0.584154
AC010531.7	0.155014	0.319432	3.11653	0.102496	0.918363	0.991931
AC010536.1	27.0248	-0.747459	0.39098	-1.91176	0.0559074	0.357764
AC010536.2	7.86234	-0.299048	0.688696	-0.434224	0.664126	0.991931
AC010542.1	2.40792	-1.04346	0.735481	-1.41874	0.155974	0.603667
AC010542.2	0.145529	0.319433	2.97215	0.107475	0.914412	0.991931
AC010542.4	0.397649	-0.423503	1.17621	-0.360057	0.718805	0.991931
AC010547.1	3.12394	0.251481	0.570103	0.441115	0.65913	0.991931
AC010547.2	0.460903	-0.943031	1.4587	-0.646488	0.517963	0.981498
AC010547.4	0.497453	0.129336	1.36494	0.0947555	0.924509	0.991931
AC010591.1	0.0928309	-0.642353	3.11653	-0.206111	0.836704	0.991931
AC010595.1	4.21685	1.17806	0.958854	1.22861	0.219217	0.701989
AC010598.1	0.479649	1.2481	1.38116	0.903658	0.366177	0.872559
AC010605.1	0.0634459	-0.161475	3.11653	-0.0518123	0.958678	0.991931
AC010615.1	52.4322	0.0404535	0.571784	0.0707497	0.943597	0.991931
AC010615.2	94.7462	1.08741	0.7896	1.37717	0.168461	0.623769
AC010616.1	5.93883	0.432213	0.601807	0.718192	0.472639	0.952532
AC010618.1	0.109781	-0.642353	3.11653	-0.206111	0.836704	0.991931
AC010618.3	9.30474	-0.345102	0.38147	-0.904663	0.365644	0.872097
AC010619.2	1.37681	-0.731259	0.838751	-0.871843	0.383294	0.887098
AC010620.1	0.0787964	-0.642353	3.11653	-0.206111	0.836704	0.991931
AC010620.2	0.0872062	-0.401916	3.11653	-0.128963	0.897387	0.991931
AC010624.1	2.1648	0.30704	0.640815	0.479139	0.631839	0.991931
AC010624.2	1.4239	0.713185	1.39442	0.511456	0.609032	0.991931
AC010624.3	1.04358	-0.953041	0.867969	-1.09801	0.272199	0.772625
AC010627.1	0.594545	-1.92532	1.35228	-1.42375	0.154518	0.601103
AC010632.1	1.17041	-0.0307769	0.850654	-0.0361803	0.971139	0.991931
AC010632.2	2.6043	0.420522	0.655819	0.641217	0.521381	0.984239
AC010636.2	0.153337	-0.64235	3.11653	-0.206111	0.836705	0.991931
AC010643.1	97.8526	1.48067	1.1474	1.29046	0.196892	0.668629
AC010649.1	0.145048	-0.401913	3.11653	-0.128961	0.897388	0.991931
AC010653.1	1.17293	-2.47648	1.0692	-2.3162	0.0205474	0.202033
AC010655.1	1.19472	-0.130547	1.06377	-0.122722	0.902327	0.991931
AC010677.1	0.472709	1.02327	1.18393	0.864301	0.387423	0.890486
AC010680.1	1.75333	-2.72607	0.933883	-2.91907	0.00351081	0.068097
AC010680.2	25.5155	-1.03503	0.564753	-1.83271	0.0668462	0.394235
AC010680.3	9.10629	-1.02919	0.503956	-2.04222	0.0411294	0.30283
AC010680.4	14.3618	-1.25959	0.60461	-2.08332	0.0372224	0.286608
AC010680.5	2.81197	-1.47627	0.735882	-2.00612	0.0448432	0.317984
AC010719.1	69.0546	-0.35467	0.377145	-0.940409	0.347008	0.855704
AC010729.1	1.92992	-2.30931	1.29057	-1.78937	0.0735554	0.412938
AC010733.1	3.02018	-0.904297	0.533623	-1.69464	0.0901443	0.457845
AC010735.1	1.21442	-3.26827	1.11827	-2.92261	0.00347107	0.0675616
AC010735.2	3.32261	-1.64193	0.912423	-1.79952	0.071936	0.408403
AC010746.1	0.0787505	0.0789754	3.11653	0.0253408	0.979783	0.991931
AC010754.1	0.133429	-0.161472	3.11653	-0.0518116	0.958679	0.991931
AC010761.1	5.91517	-0.652159	0.510349	-1.27787	0.201296	0.676128
AC010761.2	1.3543	-1.06934	0.880733	-1.21415	0.22469	0.71015
AC010761.4	0.130754	0.559869	3.11653	0.179645	0.857431	0.991931
AC010761.5	0.246884	0.319439	2.22386	0.143642	0.885783	0.991931
AC010761.6	2.11744	-0.888866	0.829389	-1.07171	0.283849	0.786914
AC010768.1	0.164671	-0.882797	3.11653	-0.283263	0.776975	0.991931
AC010768.2	0.0975815	-0.161461	3.11653	-0.051808	0.958682	0.991931
AC010789.1	1.07796	3.60713	3.07178	1.17428	0.240282	0.732391
AC010809.1	8.97534	-0.752697	0.456179	-1.65	0.0989426	0.481534
AC010809.2	6.83677	-1.11168	0.483409	-2.29968	0.0214665	0.207404
AC010834.1	0.189334	-0.401904	2.28671	-0.175756	0.860485	0.991931
AC010834.2	1.50993	0.141305	1.23912	0.114036	0.909209	0.991931
AC010834.3	2.24919	-0.245653	0.793017	-0.30977	0.756736	0.991931
AC010857.1	0.0812079	-0.642353	3.11653	-0.206111	0.836704	0.991931
AC010864.1	14.4437	-0.40482	0.326609	-1.23946	0.215174	0.696034
AC010867.1	0.0606359	0.31943	3.11653	0.102495	0.918364	0.991931
AC010878.1	1.14493	0.393892	0.727368	0.54153	0.588142	0.991931
AC010883.1	7.6601	0.0272189	0.466917	0.058295	0.953514	0.991931
AC010884.1	0.447144	-0.760434	1.32921	-0.572094	0.567258	0.991931
AC010890.1	1.57774	1.22443	2.8444	0.430471	0.666853	0.991931
AC010894.2	19.291	-0.432727	0.371862	-1.16368	0.244555	0.73777
AC010894.3	1.22928	2.94419	2.70906	1.0868	0.277127	0.779094
AC010900.1	1.9755	-0.548251	0.616618	-0.889125	0.373936	0.879097
AC010904.2	1.38452	1.5448	0.789567	1.95651	0.050405	0.337369
AC010913.1	7.9703	0.319385	0.321576	0.993186	0.320619	0.827604
AC010931.2	0.0994565	0.0789855	3.11653	0.025344	0.979781	0.991931
AC010967.1	0.151743	-1.12617	3.11641	-0.361369	0.717824	0.991931
AC010969.2	55.8761	0.222038	0.254504	0.872436	0.38297	0.886637
AC010970.1	12.9568	-0.037354	0.468976	-0.07965	0.936516	0.991931
AC010973.1	0.0991579	-0.882797	3.11653	-0.283263	0.776975	0.991931
AC010973.2	19.0183	0.814681	0.47223	1.72518	0.0844955	0.442562
AC010974.1	0.409111	1.23931	2.74441	0.451575	0.651575	0.991931
AC010975.1	1.00712	3.50924	3.07257	1.14212	0.253405	0.750404
AC010976.1	0.115013	0.0789855	3.11653	0.025344	0.979781	0.991931
AC010976.2	0.567922	2.37048	3.08307	0.768871	0.44197	0.932611
AC010978.1	1.31005	0.790406	0.825553	0.957425	0.338353	0.847619
AC010980.1	8.04196	1.17002	1.50233	0.7788	0.436098	0.928009
AC010980.2	4.7303	3.70487	1.46869	2.52257	0.0116502	0.144632
AC010997.3	0.277726	-0.645281	3.11641	-0.207059	0.835964	0.991931
AC010997.4	13.9795	-0.0872501	0.336003	-0.259671	0.795118	0.991931
AC010997.5	6.59434	-0.34353	0.458941	-0.748527	0.454142	0.941106
AC011005.1	1.766	0.243468	0.682413	0.356775	0.72126	0.991931
AC011005.4	0.0936873	0.31943	3.11653	0.102495	0.918364	0.991931
AC011008.1	0.417561	0.459434	1.6203	0.283548	0.776756	0.991931
AC011124.1	1.35231	3.64445	3.06978	1.1872	0.235148	0.724912
AC011195.2	0.0659332	0.31943	3.11653	0.102495	0.918364	0.991931
AC011196.1	0.36885	-2.20651	3.09801	-0.712235	0.476319	0.955725
AC011239.1	0.813103	3.20068	3.07548	1.04071	0.29801	0.803227
AC011243.1	0.149664	-1.12617	3.11641	-0.361369	0.717824	0.991931
AC011247.1	10.4001	0.506745	0.705817	0.717956	0.472784	0.952532
AC011247.3	0.206762	0.794435	2.28571	0.347566	0.728166	0.991931
AC011270.1	0.177613	0.319428	2.89362	0.110391	0.9121	0.991931
AC011287.1	1.52801	2.94546	2.75803	1.06796	0.285539	0.788712
AC011290.1	0.374631	-0.392271	1.16511	-0.336681	0.736357	0.991931
AC011294.1	5.46896	-3.03231	1.14786	-2.6417	0.00824914	0.116619
AC011298.1	0.100315	0.559877	3.11653	0.179647	0.857429	0.991931
AC011306.1	0.230605	-0.401904	3.11653	-0.128959	0.89739	0.991931
AC011330.1	1.9766	1.25797	0.741909	1.69558	0.089965	0.457409
AC011337.1	7.90965	0.728718	0.509299	1.43082	0.152481	0.597775
AC011365.1	0.828066	-0.501709	1.10566	-0.453765	0.649998	0.991931
AC011365.2	0.0759193	0.31943	3.11653	0.102495	0.918364	0.991931
AC011374.1	0.586968	0.671464	2.00347	0.335151	0.737511	0.991931
AC011374.2	26.597	-0.605318	0.364752	-1.65953	0.0970085	0.476414
AC011379.1	4.0271	-0.0528951	0.484601	-0.109152	0.913082	0.991931
AC011379.2	60.839	-0.940324	0.546565	-1.72042	0.0853555	0.445229
AC011383.1	0.185651	-1.29086	3.11592	-0.41428	0.678669	0.991931
AC011405.1	1.77553	3.67479	1.86779	1.96746	0.0491308	0.333053
AC011411.1	2.80977	0.590881	0.748182	0.789755	0.429671	0.922864
AC011442.1	1.72874	-1.45901	1.53415	-0.951025	0.341592	0.851114
AC011444.1	4.67787	-0.00276234	0.448327	-0.00616143	0.995084	0.99852
AC011445.1	1.97997	1.31221	0.728264	1.80183	0.0715719	0.407177
AC011445.2	4.80293	-1.00555	0.454138	-2.2142	0.0268152	0.237836
AC011446.1	0.177716	1.04846	3.11622	0.336453	0.736529	0.991931
AC011446.2	1.73693	-0.0104688	0.673748	-0.0155381	0.987603	0.995376
AC011447.1	0.308353	0.315367	1.26357	0.249584	0.802909	0.991931
AC011447.2	0.372891	-0.407869	2.27931	-0.178944	0.857981	0.991931
AC011447.3	42.9039	-0.00505784	0.631353	-0.00801112	0.993608	0.997781
AC011447.4	0.917203	0.655459	1.21966	0.53741	0.590984	0.991931
AC011450.1	33.993	0.939888	0.521184	1.80337	0.0713297	0.406473
AC011451.1	0.105328	-0.882797	3.11653	-0.283263	0.776975	0.991931
AC011451.2	0.101274	-0.401906	3.11653	-0.128959	0.89739	0.991931
AC011453.1	0.693777	-2.82463	2.6188	-1.0786	0.280767	0.783306
AC011455.1	0.195024	0.0789872	2.30714	0.034236	0.972689	0.991931
AC011458.1	0.136925	-0.401913	3.01666	-0.133231	0.894011	0.991931
AC011458.2	0.572943	-2.02855	1.26403	-1.60483	0.108531	0.504799
AC011461.1	3.97817	-0.912504	0.373915	-2.44041	0.0146707	0.166108
AC011462.2	0.345667	1.16405	1.60225	0.726506	0.467529	0.949211
AC011462.3	0.866213	-0.580711	1.00818	-0.576001	0.564615	0.991931
AC011466.1	4.94115	0.0469544	0.616572	0.0761539	0.939297	0.991931
AC011467.1	0.485763	2.45906	3.08558	0.796955	0.425477	0.920351
AC011468.1	37.6887	-0.684398	0.34705	-1.97204	0.0486046	0.331054
AC011468.4	1.63488	-1.23935	0.883773	-1.40234	0.160813	0.610463
AC011472.1	0.782043	0.365297	1.00099	0.364936	0.715159	0.991931
AC011472.2	14.8819	-0.342034	0.436359	-0.783837	0.433136	0.925247
AC011472.3	2.68751	-1.03002	0.535828	-1.92229	0.0545697	0.353092
AC011473.3	0.146708	0.800324	3.11653	0.256799	0.797334	0.991931
AC011474.1	1.25908	-3.54952	1.96129	-1.80979	0.0703281	0.403821
AC011476.1	0.578556	-1.5567	1.31802	-1.1811	0.237564	0.728586
AC011476.2	2.32835	-0.0799246	0.674603	-0.118477	0.90569	0.991931
AC099786.2	12.9824	6.46164	1.85456	3.48419	0.000493636	0.0180057
AC011477.1	11.5495	0.235067	0.347819	0.675832	0.499147	0.969066
AC011477.2	41.7287	-0.0399926	0.474757	-0.084238	0.932867	0.991931
AC011477.4	0.513036	-1.57935	1.4168	-1.11473	0.264965	0.76414
AC011477.6	0.0800018	0.31943	3.11653	0.102495	0.918364	0.991931
AC011479.2	7.02338	-0.27639	0.389443	-0.709704	0.477888	0.956755
AC011479.3	17.0462	-0.0213076	0.365198	-0.0583453	0.953474	0.991931
AC011481.1	7.24845	0.403904	0.478077	0.84485	0.398195	0.898533
AC011481.2	0.644506	0.433136	0.998708	0.433696	0.664509	0.991931
AC011483.1	0.666442	2.61297	2.65186	0.985334	0.32446	0.831897
AC011483.2	0.168514	1.04846	3.11622	0.336453	0.736529	0.991931
AC011484.1	0.374956	1.21903	1.87148	0.651375	0.514805	0.979659
AC011487.1	2.25062	0.385403	0.832946	0.462699	0.64358	0.991931
AC011487.2	0.162959	1.04846	3.11622	0.336453	0.736529	0.991931
AC011491.1	0.065576	0.31943	3.11653	0.102495	0.918364	0.991931
AC011491.2	1.93899	0.0239499	0.594589	0.0402798	0.96787	0.991931
AC011491.3	0.147901	-0.64235	3.11653	-0.206111	0.836705	0.991931
AC011492.1	0.285336	-0.159479	1.59717	-0.0998514	0.920462	0.991931
AC011495.1	2.36933	0.0875342	0.515627	0.169763	0.865197	0.991931
AC011495.2	0.0752086	0.31943	3.11653	0.102495	0.918364	0.991931
AC011495.3	0.0759193	0.31943	3.11653	0.102495	0.918364	0.991931
AC011497.1	0.424759	1.04344	1.62359	0.642677	0.520434	0.983567
AC011497.2	34.5758	-0.2346	0.249704	-0.939511	0.347468	0.855954
AC011498.1	1.47428	0.901306	0.682482	1.32063	0.186625	0.652201
AC011498.2	17.2747	0.838833	0.496377	1.68991	0.0910448	0.460042
AC011498.3	0.0908258	-0.642353	3.11653	-0.206111	0.836704	0.991931
AC011498.4	4.88687	1.58324	0.616818	2.56679	0.0102646	0.133792
AC011498.6	8.32505	-0.328591	0.371632	-0.884185	0.376597	0.881097
AC011503.1	0.943422	-0.114965	1.04114	-0.110421	0.912075	0.991931
AC011503.2	54.6849	0.0675656	0.381481	0.177114	0.859419	0.991931
AC011506.1	0.0837733	-0.161461	3.11653	-0.051808	0.958682	0.991931
AC011509.1	0.234509	1.44336	3.10973	0.464142	0.642546	0.991931
AC011509.2	0.975838	3.26545	1.92753	1.6941	0.0902455	0.458011
AC011511.2	0.453461	1.13119	1.16501	0.970966	0.331565	0.840764
AC011511.3	0.151912	0.800326	2.9484	0.271444	0.78605	0.991931
AC011511.4	0.269167	0.778944	2.267	0.343602	0.731146	0.991931
AC011511.5	1.93667	0.488302	0.786372	0.620956	0.534629	0.991931
AC011523.1	0.176593	-0.161456	2.94021	-0.0549133	0.956208	0.991931
AC011525.2	0.165587	-0.161459	3.11653	-0.0518073	0.958682	0.991931
AC011603.1	0.203156	0.559882	2.29239	0.244235	0.807049	0.991931
AC011603.2	39.6298	1.00361	0.395546	2.53727	0.011172	0.14084
AC011611.2	0.602374	-0.425031	1.97244	-0.215485	0.829389	0.991931
AC011611.3	1.6844	0.108167	0.942569	0.114757	0.908638	0.991931
AC011611.4	6.77393	0.123029	0.563749	0.218233	0.827248	0.991931
AC011611.5	0.513301	1.05335	1.15495	0.912033	0.361752	0.868544
AC011632.1	1.74283	0.713118	2.19366	0.325081	0.74512	0.991931
AC011676.1	3.58218	0.729005	0.461679	1.57903	0.114329	0.51866
AC011676.2	0.083902	-0.642353	3.11653	-0.206111	0.836704	0.991931
AC011726.1	0.0800018	0.31943	3.11653	0.102495	0.918364	0.991931
AC011726.2	0.576977	-0.749489	1.19383	-0.627803	0.530133	0.990942
AC011726.3	0.522746	-0.545205	2.30029	-0.237016	0.812645	0.991931
AC011731.1	7.64631	0.433148	0.483393	0.896059	0.370221	0.87595
AC011742.1	0.615243	1.40195	1.48734	0.942589	0.345891	0.854793
AC011747.2	4.95233	-0.013406	0.888676	-0.0150854	0.987964	0.99557
AC011753.2	1.24352	-0.0517872	1.06752	-0.0485115	0.961309	0.991931
AC011753.3	0.329246	-1.10631	1.85414	-0.596669	0.550728	0.991931
AC011767.1	0.233679	-1.64511	3.11214	-0.528609	0.597077	0.991931
AC011773.1	0.411151	-2.15988	1.33167	-1.62193	0.104818	0.495337
AC011773.3	0.791512	-0.452424	1.40477	-0.322063	0.747405	0.991931
NTSR1	30.6535	6.39842	1.10578	5.78636	7.19286e-09	3.58784e-06
AC011815.1	53.5986	0.736258	0.462144	1.59314	0.11113	0.511423
AC011816.1	0.355678	0.547692	2.22941	0.245667	0.80594	0.991931
AC011816.2	0.508953	-0.19338	1.20802	-0.16008	0.872818	0.991931
AC011825.2	0.118959	-0.401906	3.11653	-0.128959	0.89739	0.991931
AC011825.4	2.4786	-1.44031	0.613469	-2.34781	0.0188841	0.193554
AC011840.2	0.0951519	0.559877	3.11653	0.179647	0.857429	0.991931
AC011840.4	2.36416	2.28331	1.55765	1.46587	0.142684	0.578911
AC011890.1	0.18405	-1.12618	3.11641	-0.361371	0.717822	0.991931
AC011891.1	0.511609	-0.793524	2.21901	-0.357603	0.720641	0.991931
AC011891.2	0.231942	-0.885678	2.80334	-0.315936	0.752051	0.991931
AC011893.1	0.0991579	-0.882797	3.11653	-0.283263	0.776975	0.991931
AC011899.2	0.0758978	0.31943	3.11653	0.102495	0.918364	0.991931
AC011921.1	6.77323	0.367747	0.50763	0.724438	0.468797	0.950478
AC011921.3	0.15078	0.319434	2.95252	0.10819	0.913845	0.991931
AC011933.1	0.164671	-0.882797	3.11653	-0.283263	0.776975	0.991931
AC011933.2	14.0396	-0.876159	0.317552	-2.7591	0.00579605	0.0932166
AC011933.3	1.03538	-0.00494722	0.933466	-0.00529984	0.995771	0.99879
AC011939.1	5.115	-0.973249	0.499113	-1.94996	0.051181	0.339977
AC011939.2	3.25403	-1.07855	0.581779	-1.85387	0.0637572	0.384546
AC011944.1	0.0974868	0.0789855	3.11653	0.025344	0.979781	0.991931
AC011978.2	21.0048	-0.597708	0.30287	-1.97348	0.0484408	0.330184
AC011979.1	0.496717	-0.13286	1.24527	-0.106692	0.915033	0.991931
AC011997.1	0.516929	1.10511	1.32166	0.836155	0.403068	0.903533
AC011998.1	0.0641453	-0.161461	3.11653	-0.051808	0.958682	0.991931
AC011999.1	0.140038	-0.64235	3.11653	-0.206111	0.836705	0.991931
AC012038.2	0.195484	0.559863	3.11653	0.179643	0.857433	0.991931
AC012065.2	0.771598	1.98614	0.979157	2.02842	0.0425172	0.309465
AC012065.3	0.92191	0.279327	1.15987	0.240826	0.80969	0.991931
AC012065.4	3.31811	-0.378	0.672234	-0.562305	0.573909	0.991931
AC012066.1	2.99217	-0.266858	0.58198	-0.458535	0.646568	0.991931
AC012073.1	59.4751	0.445402	0.260405	1.71042	0.0871883	0.450291
AC012074.1	5.59543	0.574846	0.467512	1.22958	0.218853	0.701453
AC012085.1	0.157508	-1.12617	3.11641	-0.361369	0.717824	0.991931
AC012087.1	0.274986	-1.8255	2.74288	-0.665541	0.505705	0.973372
AC012103.1	0.145315	0.319432	3.11653	0.102496	0.918363	0.991931
AC012123.1	0.46437	1.64119	1.36113	1.20576	0.22791	0.715524
AC012146.1	30.5627	0.0235018	0.555589	0.0423007	0.966259	0.991931
AC012146.2	0.232077	-1.39267	3.11542	-0.447023	0.654859	0.991931
AC012146.3	2.42207	0.146613	0.614164	0.23872	0.811323	0.991931
ALDH3A1	124.835	6.39741	0.841588	7.60159	2.92508e-14	9.77562e-11
AC012158.1	0.0677586	0.31943	3.11653	0.102495	0.918364	0.991931
AC012170.1	2.65945	-0.708251	0.628858	-1.12625	0.26006	0.758956
AC012170.2	0.490106	0.299617	1.30033	0.230417	0.817768	0.991931
AC012170.3	0.290522	0.818716	2.2488	0.364067	0.715808	0.991931
AC012173.1	4.79145	0.143287	0.50393	0.28434	0.77615	0.991931
AC012174.1	0.289969	1.72244	2.72255	0.632656	0.526958	0.988435
AC012181.1	9.74351	-0.940911	0.425792	-2.20979	0.0271199	0.239268
AC012181.2	11.0088	-1.02588	0.434122	-2.36311	0.0181225	0.189149
AC012184.1	7.02295	-1.03255	0.360378	-2.86518	0.00416773	0.0763209
AC012184.3	22.1346	-0.738974	0.281486	-2.62526	0.00865828	0.120266
AC012186.2	1.36199	0.228516	0.736726	0.310178	0.756426	0.991931
AC012213.1	18.6486	-1.85503	0.807394	-2.29756	0.021587	0.208328
AC012213.2	3.81639	0.581992	0.944893	0.615934	0.537938	0.991931
AC012213.3	5.84226	-0.584662	0.551882	-1.0594	0.28942	0.793275
AC012213.4	16.5808	-2.05899	0.843076	-2.44223	0.0145968	0.165802
AC012236.1	7.02854	0.171245	1.54105	0.111122	0.91152	0.991931
AC012254.1	1.29455	-0.385608	1.03748	-0.371676	0.710134	0.991931
AC012254.2	0.927091	-1.47758	1.31706	-1.12188	0.261913	0.760746
AC012254.3	1.52121	-2.08925	0.844294	-2.47455	0.0133403	0.157674
AC012291.1	1.37899	0.0162019	0.785916	0.0206153	0.983553	0.993602
AC012306.2	12.9003	-0.185217	0.296029	-0.625672	0.53153	0.991931
AC012309.2	0.20804	0.0789891	2.81257	0.0280843	0.977595	0.991931
AC012313.1	183.554	-0.104999	0.283949	-0.369779	0.711547	0.991931
AC012313.2	48.778	0.0696264	0.506619	0.137434	0.890688	0.991931
AC012313.3	18.268	-0.314379	0.389649	-0.806827	0.419766	0.916536
AC012313.4	7.21583	-0.112057	0.427697	-0.262	0.793321	0.991931
AC012313.5	12.9823	-3.57379	1.17068	-3.05275	0.00226758	0.05095
AC012313.6	5.00078	-0.199929	0.360313	-0.554874	0.578981	0.991931
AC012313.7	3.90307	1.23496	0.798532	1.54654	0.121974	0.535987
AC012313.8	15.3041	0.219375	0.384962	0.56986	0.568772	0.991931
AC012339.1	0.064972	0.31943	3.11653	0.102495	0.918364	0.991931
AC012349.1	0.816326	-2.75226	2.63185	-1.04575	0.295676	0.800217
AC012354.1	7.22467	1.82221	1.14092	1.59715	0.110233	0.509637
AC012354.2	1.45269	-0.631944	0.643787	-0.981605	0.326295	0.834017
AC012358.1	7.39616	-0.765941	0.548739	-1.39582	0.162768	0.613387
AC012358.2	4.09638	-1.51893	0.599348	-2.53431	0.0112669	0.141578
OASL	198.461	6.34367	0.938238	6.76125	1.36802e-11	1.90497e-08
AC012360.1	2.62439	-0.468252	0.540689	-0.866027	0.386475	0.889593
AC012360.2	5.51688	-0.90553	0.644616	-1.40476	0.160093	0.609582
AC012360.3	108.527	0.159058	0.281489	0.565062	0.572032	0.991931
AC012363.1	1.59664	-0.628816	0.732561	-0.858381	0.390682	0.893348
AC012363.2	0.207912	1.04846	3.11622	0.336451	0.736531	0.991931
AC012368.1	11.9677	0.145532	0.901683	0.161401	0.871778	0.991931
AC012368.2	1.5329	0.357464	0.888154	0.40248	0.68733	0.991931
AC012370.1	6.9647	0.499139	0.490646	1.01731	0.309006	0.815194
AC012370.2	0.0971979	-0.401906	3.11653	-0.128959	0.89739	0.991931
AC012377.1	1.94138	0.806854	0.715704	1.12736	0.259592	0.758811
AC012409.1	0.10776	0.319423	3.11653	0.102493	0.918365	0.991931
AC012414.5	8.24737	-1.36975	0.651348	-2.10295	0.0354704	0.279251
AC012417.1	0.440737	0.289219	1.28521	0.225037	0.821951	0.991931
AC012435.1	6.29106	1.36639	0.886724	1.54094	0.123332	0.539567
AC012435.2	4.81423	0.132756	0.490791	0.270494	0.78678	0.991931
AC012441.1	0.197964	1.04846	3.11622	0.336453	0.736529	0.991931
AC012441.2	1.65002	0.549554	1.19126	0.461322	0.644568	0.991931
AC012442.1	5.54229	1.18044	0.443535	2.66144	0.00778065	0.111719
AC012442.2	1.07952	0.925122	0.926905	0.998077	0.318242	0.825237
AC012445.1	0.0569964	0.31943	3.11653	0.102495	0.918364	0.991931
AC012447.1	1.75687	1.85861	0.975961	1.90439	0.0568596	0.361677
AC012456.2	0.272578	1.63219	2.22497	0.733578	0.463206	0.946866
AC012464.2	2.10573	0.453387	0.726306	0.624237	0.532472	0.991931
AC012464.3	1.69811	0.0927243	0.715371	0.129617	0.896869	0.991931
AC012467.1	0.857458	-2.52833	1.1716	-2.15801	0.030927	0.256472
AC012467.2	65.3768	0.179211	0.360975	0.496463	0.619568	0.991931
AC012485.1	1.16119	1.9334	0.931894	2.0747	0.0380146	0.289726
AC012498.2	0.0659332	0.31943	3.11653	0.102495	0.918364	0.991931
AC012501.1	1.41476	2.47266	1.20894	2.04531	0.0408238	0.30171
AC012501.2	9.90826	1.89827	1.05876	1.79292	0.0729861	0.411401
AC012506.4	0.131866	0.800324	3.11653	0.256799	0.797334	0.991931
AC012507.1	0.389779	1.33305	2.19686	0.606796	0.543986	0.991931
AC012507.2	0.219496	-0.161467	2.8023	-0.0576194	0.954052	0.991931
AC012508.1	0.242743	1.28485	3.11305	0.412732	0.679803	0.991931
AC012508.2	0.2822	1.24714	2.79715	0.445862	0.655697	0.991931
AC012510.1	46.3577	0.395179	0.27275	1.44887	0.147374	0.588402
AC012511.1	1.57801	-0.299943	0.812515	-0.369153	0.712013	0.991931
AC012513.1	0.0634459	-0.161475	3.11653	-0.0518123	0.958678	0.991931
AC012531.1	55.199	0.382965	0.458418	0.835407	0.403489	0.903914
AC012555.1	1.12896	0.463262	0.918555	0.504338	0.614024	0.991931
AC012557.1	2.6896	-0.161173	0.551345	-0.292327	0.770037	0.991931
AC012557.2	1.85456	-0.303315	0.775776	-0.390983	0.69581	0.991931
AC012558.1	0.072039	-0.642353	3.11653	-0.206111	0.836704	0.991931
AC012569.1	1.45781	2.83838	0.980636	2.89443	0.0037985	0.0715591
AC012574.2	0.205003	0.808018	3.11622	0.259294	0.795408	0.991931
AC012588.1	0.605149	1.15318	1.11247	1.03659	0.299926	0.805071
AC012594.1	0.121822	-0.401906	3.11653	-0.128959	0.89739	0.991931
AC012603.1	2.41239	-1.4292	0.680445	-2.10039	0.0356949	0.280016
AC012615.1	115.538	-0.203326	0.263924	-0.770395	0.441066	0.93239
AC012615.2	1.57021	-0.567511	0.778782	-0.728716	0.466175	0.948587
AC012615.3	0.168926	-1.12614	2.89086	-0.389551	0.696868	0.991931
AC012615.6	1.01861	1.63518	1.05957	1.54325	0.122771	0.537889
AC012617.1	7.2734	2.04375	0.928981	2.19999	0.0278075	0.241886
AC012618.1	0.918445	-0.920549	1.00042	-0.920166	0.357486	0.865309
AC012618.3	17.9756	0.986058	0.602402	1.63688	0.101656	0.487243
AC012625.1	0.543557	-1.39191	1.64641	-0.845421	0.397876	0.898338
AC012629.2	1.33344	-0.860085	1.0687	-0.804798	0.420936	0.917647
AC012636.1	8.62513	0.151373	0.658948	0.229719	0.81831	0.991931
AC012640.1	0.223383	-0.401904	3.11653	-0.128959	0.89739	0.991931
LINC02484	6.91819	6.28829	1.9239	3.26851	0.00108114	0.0306981
AC012640.3	1.10334	-0.318941	0.985578	-0.323608	0.746235	0.991931
AC012640.4	3.37541	0.453559	0.500834	0.905607	0.365144	0.87165
AC012645.1	27.4971	-0.86497	0.413176	-2.09347	0.0363074	0.282749
AC012645.2	0.34917	0.65141	2.25528	0.288838	0.772705	0.991931
AC012645.3	5.95707	-0.0412585	0.608367	-0.0678185	0.94593	0.991931
AC012651.1	13.9599	-0.991454	0.818656	-1.21108	0.225867	0.711649
AC012671.1	0.0718834	0.0789754	3.11653	0.0253408	0.979783	0.991931
AC012676.1	26.8203	-0.0353433	0.408004	-0.0866249	0.93097	0.991931
AC013244.1	0.120336	-0.401906	3.11653	-0.128959	0.89739	0.991931
AC013244.2	0.0673176	0.31943	3.11653	0.102495	0.918364	0.991931
AC013248.1	0.0749136	-0.161461	3.11653	-0.051808	0.958682	0.991931
AC013264.1	0.0659332	0.31943	3.11653	0.102495	0.918364	0.991931
AC013267.1	0.117202	0.0789855	3.11653	0.025344	0.979781	0.991931
AC013268.3	1.97565	-1.6665	0.746513	-2.23238	0.0255902	0.231003
AC013270.1	0.300559	0.497169	2.25312	0.220658	0.825358	0.991931
AC013275.1	0.753103	-1.39163	2.01423	-0.690899	0.489629	0.963343
AC013355.1	0.366599	1.27687	2.27616	0.560975	0.574815	0.991931
AC013356.1	0.568879	0.0700477	1.00357	0.0697988	0.944354	0.991931
AC013356.2	0.609629	-0.396657	1.48967	-0.266272	0.790029	0.991931
AC013356.3	0.266331	-0.837266	2.21847	-0.377407	0.705871	0.991931
AC013391.2	3.2937	1.1664	0.749946	1.55531	0.119872	0.531244
AC013391.3	4.1969	2.14046	1.07286	1.99509	0.0460332	0.322454
AC013400.1	3.00407	0.922323	0.600069	1.53703	0.124287	0.540801
AC013401.1	0.0640592	0.31943	3.11653	0.102495	0.918364	0.991931
AC013403.2	11.6262	-0.145118	0.247004	-0.587512	0.55686	0.991931
AC013436.1	0.336594	0.0789892	1.84552	0.0428006	0.965861	0.991931
AC013439.1	1.24315	0.654747	1.67357	0.391227	0.695629	0.991931
AC013444.1	0.582088	-0.756447	1.61798	-0.467527	0.640123	0.991931
AC013451.2	0.551378	1.60615	1.24439	1.29071	0.196803	0.668629
AC013452.2	0.115846	-0.401906	3.11653	-0.128959	0.89739	0.991931
AC013457.1	0.260635	-1.69897	3.11096	-0.546123	0.584981	0.991931
AC013460.1	0.807749	1.13941	1.52884	0.745274	0.456106	0.942035
AC013468.1	2.41547	0.733332	0.562568	1.30354	0.192389	0.661758
AC013470.1	0.180807	0.559881	2.8843	0.194113	0.846087	0.991931
AC013470.2	2.0606	-0.64833	1.06646	-0.607929	0.543235	0.991931
AC013470.3	0.620945	0.00434204	0.984123	0.00441209	0.99648	0.9992
AC013472.1	1.68744	-0.75684	0.617283	-1.22608	0.220167	0.70304
AC013472.2	0.0936873	0.31943	3.11653	0.102495	0.918364	0.991931
AC013472.3	6.1224	0.293278	0.356827	0.821905	0.411131	0.911362
AC013474.1	0.134194	0.800324	3.11653	0.256799	0.797334	0.991931
AC013480.1	0.834134	2.63399	2.20906	1.19236	0.23312	0.721444
AC013489.1	2.1262	-0.282809	0.543483	-0.520365	0.602809	0.991931
AC013489.2	0.0614648	0.31943	3.11653	0.102495	0.918364	0.991931
AC013549.3	0.261085	1.12361	2.79491	0.402022	0.687668	0.991931
AC013565.1	1.00783	3.51099	2.58073	1.36047	0.173683	0.632751
AC013565.3	1.23832	0.131036	1.22436	0.107024	0.91477	0.991931
AC013643.2	0.563377	-0.74765	1.96108	-0.381245	0.703022	0.991931
AC013652.1	12.8626	-0.392535	0.914261	-0.429347	0.667671	0.991931
AC013652.2	1.39168	3.12539	1.22173	2.55817	0.0105225	0.135923
AC013714.1	2.13586	-0.720265	1.04027	-0.692381	0.488698	0.963046
AC013726.1	14.6044	0.677853	0.586389	1.15598	0.24769	0.742004
AC013731.1	14.3871	0.268451	0.41557	0.645983	0.51829	0.981708
AC013762.1	0.165697	1.04846	3.11622	0.336453	0.736529	0.991931
AC015468.3	0.122672	-0.882797	3.11653	-0.283263	0.776975	0.991931
AC015563.1	0.478817	-0.605064	1.18446	-0.510836	0.609466	0.991931
AC015660.1	0.845832	2.34725	1.68546	1.39264	0.163727	0.615705
AC015674.1	0.59025	-0.858061	1.26025	-0.680866	0.495956	0.967532
AC015688.5	0.0659332	0.31943	3.11653	0.102495	0.918364	0.991931
AC015689.1	1.23765	0.611282	1.03776	0.589042	0.555833	0.991931
AC015689.2	0.148295	-0.882805	3.11653	-0.283265	0.776974	0.991931
AC015712.1	38.4354	0.0663431	0.520901	0.127362	0.898654	0.991931
AC015712.2	26.2162	0.508054	0.599101	0.848027	0.396423	0.897614
AC015712.4	2.24205	1.33167	1.64753	0.808283	0.418928	0.916006
AC015712.6	78.1705	1.50773	0.889358	1.69531	0.0900172	0.457409
AC015720.2	0.286939	-0.900059	2.20819	-0.407601	0.683567	0.991931
AC015726.1	18.6946	0.569312	0.521863	1.09092	0.275307	0.777048
AC015727.1	0.798303	0.753818	1.07234	0.702968	0.482076	0.958634
AC015743.1	0.639273	1.27508	0.879061	1.4505	0.14692	0.587329
AC015795.1	0.256213	0.566472	1.86829	0.303204	0.761734	0.991931
AC015802.1	0.630385	-2.42625	1.12138	-2.16363	0.0304925	0.254003
AC015802.3	0.0703679	-0.161461	3.11653	-0.051808	0.958682	0.991931
AC015802.4	12.2968	-0.2724	0.47457	-0.573992	0.565973	0.991931
AC015813.1	442.625	-0.332289	0.476373	-0.697539	0.485465	0.960689
AC015813.3	0.123073	0.559877	3.11653	0.179647	0.857429	0.991931
AC015818.2	3.70363	1.05094	1.04283	1.00778	0.313562	0.819626
AC015818.3	1.73019	0.885084	0.936598	0.944999	0.344659	0.853666
AC015818.6	0.332907	0.917396	2.76945	0.331256	0.740451	0.991931
AC015845.2	1.08599	-0.0776039	1.0419	-0.0744828	0.940626	0.991931
AC015871.1	0.395367	-1.13671	1.25301	-0.907181	0.364311	0.870533
AC015878.2	0.693184	-1.76921	1.20689	-1.46592	0.14267	0.578911
RNASE2	6.84477	6.27171	1.8208	3.44448	0.000572169	0.0200387
AC015908.3	0.660523	-1.37745	1.47777	-0.932117	0.351276	0.859581
AC015908.4	0.0749731	-0.642353	3.11653	-0.206111	0.836704	0.991931
AC015909.1	0.133753	0.800324	3.11653	0.256799	0.797334	0.991931
AC015909.2	0.895731	2.98142	1.15572	2.57969	0.00988878	0.13067
AC015909.4	0.0749731	-0.642353	3.11653	-0.206111	0.836704	0.991931
AC015910.1	4.66071	-1.83168	1.27767	-1.43361	0.151684	0.596524
AC015911.1	0.103868	-0.401906	3.11653	-0.128959	0.89739	0.991931
AC015911.4	1.13991	1.41307	0.909838	1.55311	0.120398	0.532207
AC015911.6	0.129944	0.800324	3.11653	0.256799	0.797334	0.991931
AC015911.7	0.073602	-0.161461	3.11653	-0.051808	0.958682	0.991931
AC015911.8	1.01348	1.60235	1.41861	1.12952	0.258677	0.757465
AC015911.9	0.0656539	0.31943	3.11653	0.102495	0.918364	0.991931
AC015912.1	0.0677586	0.31943	3.11653	0.102495	0.918364	0.991931
AC015912.2	0.510179	-1.04773	1.32623	-0.790003	0.429526	0.922864
AC015917.2	5.09034	-0.107012	0.913354	-0.117164	0.90673	0.991931
AC015921.1	11.8544	-1.29562	0.647253	-2.00172	0.0453146	0.319766
AC015922.2	0.274243	0.0789912	2.7531	0.0286917	0.977111	0.991931
AC015923.1	0.107885	-0.882797	3.11653	-0.283263	0.776975	0.991931
AC015936.1	0.317111	-1.59413	2.72406	-0.585204	0.558411	0.991931
AC015961.1	3.62653	2.14312	1.74313	1.22947	0.218897	0.701529
AC015961.2	13.8806	1.35425	0.553232	2.44788	0.0143698	0.164353
AC015971.1	1.65606	-0.601598	0.826661	-0.727745	0.46677	0.948907
AC015982.1	15.6394	0.0692676	0.343183	0.201839	0.840043	0.991931
AC015983.2	0.071569	0.31943	3.11653	0.102495	0.918364	0.991931
AC015987.1	0.796692	0.664152	1.10853	0.599127	0.549088	0.991931
AC016026.1	14.198	0.251833	0.535863	0.469958	0.638385	0.991931
AC016027.1	23.0862	-0.775986	0.360323	-2.15358	0.0312729	0.258059
AC016027.2	10.8807	-0.709028	0.383797	-1.84741	0.0646883	0.387226
AC016027.3	3.05324	-0.183572	0.608538	-0.30166	0.762911	0.991931
AC016044.1	0.520691	-1.89788	1.64148	-1.1562	0.2476	0.741846
AC016065.1	65.2083	-0.0638225	0.300278	-0.212545	0.831682	0.991931
AC016134.1	0.222924	0.078987	2.27021	0.0347929	0.972245	0.991931
AC016144.1	1.23069	-0.254334	0.895792	-0.283921	0.776471	0.991931
AC016168.1	0.235832	1.44951	3.10958	0.466143	0.641113	0.991931
AC016168.2	0.135076	0.800324	3.11653	0.256799	0.797334	0.991931
AC016205.1	68.3422	0.850771	0.641825	1.32555	0.184989	0.649026
AC016229.2	1.44162	-1.81288	0.901769	-2.01036	0.0443927	0.316468
AC016252.1	0.168955	1.04846	3.11622	0.336453	0.736529	0.991931
AC016257.1	0.666199	1.45815	1.09961	1.32606	0.18482	0.648744
AC016304.1	0.0823033	-0.161461	3.11653	-0.051808	0.958682	0.991931
AC016355.1	19.5615	-0.716321	0.438858	-1.63224	0.102629	0.489633
AC016394.1	44.4744	0.38479	0.342582	1.1232	0.261351	0.760472
AC016394.2	39.4772	-0.156787	0.289811	-0.540997	0.588509	0.991931
AC016395.1	0.269618	-0.40191	2.2393	-0.17948	0.857561	0.991931
AC016396.1	1.74596	-0.574558	0.825505	-0.696008	0.486424	0.961228
AC016397.1	0.223461	0.319439	2.25852	0.141437	0.887525	0.991931
AC016405.1	7.05941	-0.474231	0.403821	-1.17436	0.240252	0.732391
AC016405.2	1.27294	-0.164046	1.03035	-0.159214	0.8735	0.991931
AC016405.3	16.8454	-1.38651	0.491872	-2.81884	0.00481982	0.0838078
AC016526.2	2.38925	2.28525	0.749436	3.04929	0.00229383	0.0512775
AC016542.1	2.2836	0.923009	0.749168	1.23204	0.217932	0.700134
AC016546.1	0.106181	0.0789855	3.11653	0.025344	0.979781	0.991931
AC016550.3	0.0810305	0.31943	3.11653	0.102495	0.918364	0.991931
AC016573.1	0.100756	0.559877	3.11653	0.179647	0.857429	0.991931
AC016575.1	0.824696	-1.49035	1.6679	-0.893552	0.371562	0.877377
AC016582.1	2.33459	0.961418	2.80847	0.342328	0.732104	0.991931
AC016582.2	9.43709	0.299053	0.59745	0.500549	0.616689	0.991931
AC016582.3	31.403	0.216743	0.880363	0.246197	0.80553	0.991931
AC016586.1	22.155	-0.183814	0.203535	-0.903108	0.366468	0.872854
AC016588.1	0.409209	0.317522	1.44963	0.219036	0.826622	0.991931
AC016590.1	4.19238	3.65228	1.30936	2.78937	0.00528105	0.0880882
AC016590.2	14.3819	-0.023788	0.379102	-0.0627483	0.949967	0.991931
AC016595.1	0.0738594	-0.642353	3.11653	-0.206111	0.836704	0.991931
AC016596.1	5.81022	-2.02907	0.671558	-3.02144	0.00251575	0.0545445
AC016596.2	75.6822	-0.00111919	0.278971	-0.00401186	0.996799	0.99928
AC016597.1	2.03256	2.10454	2.38315	0.883092	0.377187	0.8817
AC016629.2	2.58724	1.37885	1.72276	0.80037	0.423497	0.919641
AC016642.1	0.948621	3.42281	3.07333	1.11371	0.265402	0.764235
AC016687.1	0.0862828	-0.642353	3.11653	-0.206111	0.836704	0.991931
AC016687.2	0.0813525	-0.642353	3.11653	-0.206111	0.836704	0.991931
AC016687.3	1.90138	4.40193	2.59985	1.69314	0.090428	0.458322
AC016700.1	0.579771	-1.69576	1.29998	-1.30445	0.192081	0.661362
AC016700.2	0.548581	1.50862	1.26038	1.19696	0.231324	0.718691
AC016700.3	0.392789	-1.48424	2.73799	-0.542089	0.587757	0.991931
AC016705.1	0.156865	0.559881	2.95985	0.189159	0.849969	0.991931
AC016705.2	3.94163	1.48295	0.756111	1.96129	0.0498457	0.334805
BGN	413.433	6.25373	0.68883	9.07877	1.09806e-19	1.22324e-15
AC016712.1	0.587136	0.340812	1.09941	0.309994	0.756565	0.991931
AC016716.1	0.419692	-0.169656	1.46881	-0.115505	0.908045	0.991931
AC016717.2	0.643112	-2.38119	2.71068	-0.87845	0.3797	0.883966
AC016722.1	0.476504	0.980382	1.2423	0.789164	0.430016	0.923203
AC016722.2	0.35647	1.20245	2.2854	0.526144	0.598788	0.991931
AC016722.3	6.68347	0.22075	0.421278	0.524	0.600278	0.991931
AC016723.1	0.57373	-1.49752	1.6901	-0.886057	0.375587	0.88044
AC016727.1	64.1924	-1.01765	0.349313	-2.91329	0.00357644	0.0688281
AC016730.1	0.202068	1.26364	3.11348	0.405862	0.684844	0.991931
AC016734.1	3.28245	-0.0674889	0.560336	-0.120443	0.904132	0.991931
AC016735.1	0.660659	1.22131	2.34772	0.520211	0.602917	0.991931
AC016737.1	13.1881	-0.238309	0.332127	-0.717524	0.473051	0.952735
AC016737.2	0.175167	1.04846	3.11622	0.336453	0.736529	0.991931
AC016738.1	2.70963	-1.02892	0.683593	-1.50516	0.132283	0.558408
AC016738.2	0.422258	0.59283	1.45428	0.407646	0.683534	0.991931
AC016739.1	13.0712	-0.646692	0.277607	-2.32953	0.0198311	0.198371
AC016745.1	1.17232	1.51218	1.14573	1.31984	0.186888	0.652623
AC016745.2	2.35606	1.47678	0.807794	1.82817	0.0675243	0.395667
AC016747.1	176.467	-1.06533	0.901838	-1.18128	0.23749	0.728586
AC016747.3	1.71747	0.210362	0.622363	0.338006	0.735359	0.991931
AC016757.1	15.5195	3.31332	1.40764	2.35382	0.0185818	0.191426
AC016769.1	1.13696	3.68375	2.51119	1.46693	0.142395	0.578371
AC016769.2	3.89464	1.23891	0.727738	1.70241	0.0886783	0.453848
AC016769.3	1.5911	4.16927	2.15068	1.93858	0.0525522	0.34532
AC016772.1	0.178007	0.559881	2.89246	0.193566	0.846516	0.991931
AC016773.1	23.9164	0.316903	0.26889	1.17856	0.238573	0.729871
AC016825.1	7.58202	-0.616657	1.00626	-0.612821	0.539995	0.991931
AC016831.1	47.3171	0.190642	0.49149	0.387886	0.698101	0.991931
AC016831.5	10.6421	0.303844	0.44556	0.681937	0.495279	0.966948
AC016866.1	2.54688	0.26806	1.02851	0.260629	0.794379	0.991931
AC016876.1	94.1722	-0.0982614	0.285379	-0.344319	0.730607	0.991931
AC016876.2	1.55043	-0.406338	0.81962	-0.495764	0.620061	0.991931
AC016877.1	1.18342	-1.20954	0.985084	-1.22786	0.219501	0.701989
AC016877.2	0.180766	0.559885	2.30383	0.243023	0.807987	0.991931
AC016877.3	3.34154	1.60808	0.842671	1.90831	0.0563505	0.359396
AC016885.2	3.18615	-3.38497	1.72457	-1.96279	0.0496707	0.334299
AC016885.3	0.368056	1.26572	1.60919	0.786557	0.431541	0.924087
AC016888.1	0.529685	0.945572	1.28748	0.734434	0.462684	0.946743
AC016894.1	1.22544	0.289627	0.796489	0.36363	0.716135	0.991931
AC016907.2	1.7678	-0.42779	0.636109	-0.672509	0.50126	0.970936
AC016909.1	0.311846	0.303635	2.20546	0.137674	0.890498	0.991931
[truncated: 31,421 more rows]
