# Supplementary material for: Uncovering the mode of action of engineered T cells in patient cancer organoids
Source: Nat Biotechnol. 2022 Jul 25;41(1):60–9. doi: 10.1038/s41587-022-01397-w (PMC9849137; doi:10.1038/s41587-022-01397-w)
Supplement: Supplementary file 8 — DEG analyses between different tumor-infiltrating lymphocyte populations (from Savas et al.41 or Azizi et al.40). [file 41587_2022_1397_MOESM8_ESM.xlsx]

## Sheet: DEG_Savas
p_val	avg_log2FC	pct.1	pct.2	p_val_adj	cluster	gene
7.23921e-133	-1.93024	0.097	0.543	9.10837e-129	CD4 IL7R	TIGIT
6.00525e-129	1.67172	0.616	0.307	7.55581e-125	CD4 IL7R	IL7R
3.09661e-128	-1.37415	0.506	0.846	3.89615e-124	CD4 IL7R	CD74
1.67828e-122	-2.16597	0.06	0.468	2.11161e-118	CD4 IL7R	HLA-DRB1
2.8532e-109	-1.91178	0.04	0.415	3.58989e-105	CD4 IL7R	DUSP4
2.82614e-104	-1.1602	0.698	0.891	3.55585e-100	CD4 IL7R	GAPDH
6.37082e-104	-2.22063	0.082	0.444	8.01577e-100	CD4 IL7R	TNFRSF18
1.25919e-103	1.50215	0.646	0.378	1.58432e-99	CD4 IL7R	FOS
1.2706e-102	0.976101	0.654	0.323	1.59867e-98	CD4 IL7R	ANXA1
6.79188e-93	-1.45928	0.092	0.457	8.54554e-89	CD4 IL7R	HLA-DPA1
9.75206e-90	-1.78119	0.297	0.652	1.227e-85	CD4 IL7R	ISG15
6.94288e-89	-1.34257	0.095	0.454	8.73553e-85	CD4 IL7R	HLA-DPB1
8.54855e-89	0.97396	0.846	0.662	1.07558e-84	CD4 IL7R	LTB
1.01812e-85	-1.57067	0.101	0.443	1.28099e-81	CD4 IL7R	BATF
1.43246e-84	-0.908873	0.619	0.86	1.80231e-80	CD4 IL7R	SRGN
2.8384e-83	1.03756	0.697	0.457	3.57127e-79	CD4 IL7R	ZFP36L2
2.12963e-82	-2.42334	0.104	0.413	2.6795e-78	CD4 IL7R	NKG7
6.76394e-81	-1.51267	0.129	0.467	8.51039e-77	CD4 IL7R	MX1
1.43987e-80	-1.98662	0.059	0.36	1.81165e-76	CD4 IL7R	LAG3
5.98672e-79	-1.16666	0.379	0.696	7.53249e-75	CD4 IL7R	CD7
3.50518e-77	-1.45536	0.21	0.549	4.41022e-73	CD4 IL7R	IFI6
6.09121e-77	0.887175	0.718	0.47	7.66396e-73	CD4 IL7R	CXCR4
1.77051e-74	-1.52527	0.062	0.359	2.22765e-70	CD4 IL7R	PRF1
4.1352e-74	-1.31203	0.306	0.609	5.20291e-70	CD4 IL7R	PKM
7.10052e-74	-3.6757	0.034	0.306	8.93387e-70	CD4 IL7R	CCL4
1.3134e-71	-1.12505	0.164	0.501	1.65252e-67	CD4 IL7R	TYMP
7.8559e-70	-3.34758	0.018	0.271	9.88429e-66	CD4 IL7R	CXCL13
1.35934e-69	-3.10645	0.023	0.275	1.71032e-65	CD4 IL7R	GZMB
2.00181e-63	1.36711	0.214	0.059	2.51868e-59	CD4 IL7R	CD40LG
3.76701e-62	-0.88464	0.373	0.681	4.73965e-58	CD4 IL7R	TPI1
8.27562e-62	-0.863683	0.447	0.756	1.04124e-57	CD4 IL7R	LY6E
1.50543e-61	-1.3341	0.042	0.293	1.89413e-57	CD4 IL7R	CTLA4
5.57531e-61	-2.10152	0.159	0.431	7.01485e-57	CD4 IL7R	TNFRSF4
1.13236e-60	0.970405	0.795	0.713	1.42473e-56	CD4 IL7R	JUNB
2.58969e-60	-1.2446	0.1	0.378	3.25834e-56	CD4 IL7R	CXCR6
7.77186e-60	-1.21208	0.217	0.514	9.77856e-56	CD4 IL7R	ID2
9.87277e-58	-1.17332	0.073	0.333	1.24219e-53	CD4 IL7R	OAS1
1.31117e-57	-1.60611	0.006	0.216	1.64971e-53	CD4 IL7R	TNFRSF9
3.30989e-57	0.995038	0.666	0.506	4.16451e-53	CD4 IL7R	CD69
1.17735e-56	-1.51468	0.032	0.259	1.48134e-52	CD4 IL7R	HLA-DRA
2.39474e-55	-1.50575	0.025	0.242	3.01306e-51	CD4 IL7R	HAVCR2
8.319e-55	-0.940982	0.187	0.486	1.0467e-50	CD4 IL7R	COX5A
1.60196e-54	-1.70184	0.026	0.239	2.01558e-50	CD4 IL7R	CD8A
3.94639e-54	-1.00641	0.045	0.279	4.96534e-50	CD4 IL7R	LAP3
6.80763e-54	-1.04378	0.126	0.398	8.56536e-50	CD4 IL7R	EPSTI1
9.01187e-54	-0.883519	0.268	0.575	1.13387e-49	CD4 IL7R	BST2
1.50476e-53	1.03017	0.482	0.285	1.89329e-49	CD4 IL7R	GPR183
2.69279e-53	-1.16984	0.044	0.271	3.38807e-49	CD4 IL7R	ACP5
4.45042e-53	-0.906258	0.324	0.618	5.59952e-49	CD4 IL7R	CD27
3.92992e-52	-0.932827	0.082	0.334	4.94463e-48	CD4 IL7R	SIRPG
1.50935e-51	1.16952	0.217	0.069	1.89906e-47	CD4 IL7R	PLAC8
1.69966e-51	-1.03583	0.106	0.364	2.13851e-47	CD4 IL7R	SYNGR2
1.25994e-50	-0.948079	0.075	0.317	1.58526e-46	CD4 IL7R	PTTG1
1.35698e-50	-1.11305	0.044	0.263	1.70735e-46	CD4 IL7R	PHLDA1
1.95888e-50	-1.10953	0.076	0.312	2.46466e-46	CD4 IL7R	OASL
3.58771e-50	-1.10566	0.013	0.207	4.51406e-46	CD4 IL7R	HLA-DMA
4.39015e-50	-2.00705	0.012	0.202	5.52369e-46	CD4 IL7R	GZMH
1.55372e-49	-1.19712	0.143	0.398	1.95489e-45	CD4 IL7R	CREM
4.07767e-49	-0.742547	0.264	0.573	5.13053e-45	CD4 IL7R	FKBP1A
1.33059e-48	-0.828375	0.202	0.489	1.67415e-44	CD4 IL7R	PGAM1
5.82503e-48	-0.895233	0.171	0.443	7.32905e-44	CD4 IL7R	CTSC
7.81574e-48	-0.866537	0.08	0.316	9.83377e-44	CD4 IL7R	IL2RB
7.18294e-47	-2.96711	0.058	0.26	9.03757e-43	CD4 IL7R	GNLY
1.6549e-46	-0.794913	0.152	0.419	2.08219e-42	CD4 IL7R	SH2D2A
1.50978e-44	-1.55881	0.037	0.227	1.89961e-40	CD4 IL7R	IL2RA
2.5539e-44	1.09924	0.408	0.224	3.21331e-40	CD4 IL7R	KLRB1
6.05245e-44	-0.985426	0.012	0.186	7.61519e-40	CD4 IL7R	FOXP3
1.47233e-43	-0.857739	0.425	0.693	1.85248e-39	CD4 IL7R	MT2A
3.49742e-43	-0.783028	0.125	0.372	4.40046e-39	CD4 IL7R	TNFRSF1B
7.04636e-43	-0.723715	0.172	0.438	8.86573e-39	CD4 IL7R	DNPH1
5.70977e-42	-1.07853	0.006	0.165	7.18403e-38	CD4 IL7R	ENTPD1
6.79062e-42	-0.615023	0.317	0.616	8.54396e-38	CD4 IL7R	PARK7
7.67657e-42	-0.725712	0.08	0.298	9.65867e-38	CD4 IL7R	TXNDC17
1.411e-41	-0.932968	0.034	0.217	1.77532e-37	CD4 IL7R	SPATS2L
3.06353e-41	-1.39913	0.033	0.21	3.85453e-37	CD4 IL7R	CD8B
3.373e-41	-0.952214	0.39	0.647	4.24391e-37	CD4 IL7R	ISG20
3.41734e-41	-1.10941	0.008	0.166	4.29969e-37	CD4 IL7R	HLA-DQA1
4.58398e-41	-0.796831	0.083	0.298	5.76757e-37	CD4 IL7R	IFI35
1.35781e-40	-3.06914	0.011	0.169	1.7084e-36	CD4 IL7R	CCL3
1.54643e-40	-0.776756	0.192	0.451	1.94572e-36	CD4 IL7R	CD63
4.26178e-40	-1.16144	0.039	0.218	5.36217e-36	CD4 IL7R	FABP5
5.05117e-40	-0.709876	0.137	0.377	6.35538e-36	CD4 IL7R	SLA
5.66687e-39	-1.01816	0.055	0.244	7.13006e-35	CD4 IL7R	ID3
5.78806e-39	-0.953469	0.027	0.195	7.28254e-35	CD4 IL7R	USP18
6.31556e-39	-0.953373	0.003	0.149	7.94624e-35	CD4 IL7R	LAYN
1.53178e-38	-0.798223	0.109	0.326	1.92729e-34	CD4 IL7R	CTSD
2.70414e-38	-1.13213	0.001	0.143	3.40235e-34	CD4 IL7R	SOX4
6.67775e-38	-0.905823	0.068	0.261	8.40195e-34	CD4 IL7R	PLSCR1
1.06567e-37	-0.900785	0.082	0.282	1.34082e-33	CD4 IL7R	ICOS
2.26957e-37	-0.669694	0.083	0.288	2.85557e-33	CD4 IL7R	RHOC
2.90791e-37	-0.58163	0.174	0.431	3.65873e-33	CD4 IL7R	PDIA6
4.61599e-37	0.940669	0.733	0.696	5.80783e-33	CD4 IL7R	JUN
1.42501e-36	-0.697375	0.185	0.429	1.79294e-32	CD4 IL7R	GBP2
2.58429e-36	-0.6232	0.192	0.445	3.25156e-32	CD4 IL7R	EZR
8.93176e-36	-0.655237	0.224	0.478	1.12379e-31	CD4 IL7R	UBE2L6
5.72436e-35	-0.816089	0.095	0.29	7.20239e-31	CD4 IL7R	PMAIP1
1.86418e-34	-0.915699	0.041	0.203	2.34551e-30	CD4 IL7R	HLA-DQB1
2.03623e-34	-0.84667	0.026	0.177	2.56199e-30	CD4 IL7R	CKS2
2.10592e-34	-0.535465	0.252	0.528	2.64967e-30	CD4 IL7R	PSMA2
3.62104e-34	-0.750745	0.167	0.393	4.55599e-30	CD4 IL7R	HSPB1
4.7755e-34	-1.02034	0.013	0.153	6.00853e-30	CD4 IL7R	ICA1
5.33062e-34	-1.23268	0.1	0.278	6.70699e-30	CD4 IL7R	CTSW
5.41486e-34	-0.859983	0.024	0.172	6.81298e-30	CD4 IL7R	PTMS
9.32747e-34	-1.46679	0.022	0.165	1.17358e-29	CD4 IL7R	KLRD1
1.92143e-33	-0.555176	0.357	0.626	2.41755e-29	CD4 IL7R	DYNLL1
3.09451e-33	-0.584585	0.072	0.254	3.89351e-29	CD4 IL7R	ATOX1
3.19661e-33	-0.910511	0.031	0.183	4.02198e-29	CD4 IL7R	MAGEH1
4.277e-33	-0.774564	0.053	0.22	5.38132e-29	CD4 IL7R	TBC1D4
4.36076e-33	-0.811858	0.065	0.239	5.48671e-29	CD4 IL7R	PDCD1
9.20734e-33	-0.544404	0.144	0.367	1.15847e-28	CD4 IL7R	CFLAR
1.32154e-32	-0.890372	0.181	0.391	1.66276e-28	CD4 IL7R	LGALS1
1.58562e-32	-0.603451	0.064	0.237	1.99503e-28	CD4 IL7R	MTHFD2
1.84079e-32	-0.575184	0.083	0.27	2.31608e-28	CD4 IL7R	RAB27A
1.99255e-32	-1.0747	0.052	0.211	2.50703e-28	CD4 IL7R	IFIT1
2.26019e-32	-0.671753	0.41	0.649	2.84377e-28	CD4 IL7R	ENO1
4.59795e-32	-0.608217	0.199	0.426	5.78514e-28	CD4 IL7R	STAT1
6.68807e-32	-0.482283	0.229	0.491	8.41493e-28	CD4 IL7R	PSMA4
7.20314e-32	-0.823901	0.043	0.197	9.063e-28	CD4 IL7R	HERC5
7.8175e-32	-1.40886	0.058	0.215	9.83598e-28	CD4 IL7R	IFIT3
9.83615e-32	-0.515061	0.169	0.395	1.23758e-27	CD4 IL7R	ANXA5
1.057e-31	-0.508727	0.255	0.511	1.32992e-27	CD4 IL7R	CALM3
1.16963e-31	-0.523203	0.103	0.299	1.47162e-27	CD4 IL7R	GALM
1.40201e-31	-0.595799	0.035	0.186	1.76401e-27	CD4 IL7R	BTG3
1.90448e-31	-0.888134	0.002	0.121	2.39622e-27	CD4 IL7R	IL1R2
3.48632e-31	-0.761985	0.027	0.17	4.38649e-27	CD4 IL7R	CSF1
4.11847e-31	-0.53437	0.216	0.458	5.18186e-27	CD4 IL7R	RANBP1
8.95433e-31	-0.670733	0.026	0.165	1.12663e-26	CD4 IL7R	TOX
1.25771e-30	-0.812149	0.022	0.157	1.58245e-26	CD4 IL7R	RTKN2
1.3999e-30	-0.592824	0.445	0.686	1.76135e-26	CD4 IL7R	LDHA
2.57863e-30	-0.712607	0.066	0.23	3.24443e-26	CD4 IL7R	ABI3
5.8258e-30	-1.44649	0.014	0.139	7.33002e-26	CD4 IL7R	KLRC1
6.47727e-30	-0.710074	0.013	0.139	8.1497e-26	CD4 IL7R	ETV7
1.13413e-29	-0.731003	0.007	0.125	1.42696e-25	CD4 IL7R	GCNT1
1.41968e-29	-0.466782	0.119	0.317	1.78624e-25	CD4 IL7R	MRPS6
1.49433e-29	-0.506813	0.127	0.328	1.88016e-25	CD4 IL7R	VDAC1
1.77758e-29	-0.670067	0.069	0.233	2.23655e-25	CD4 IL7R	SMS
1.86641e-29	-0.546292	0.062	0.224	2.34831e-25	CD4 IL7R	RHBDD2
2.06677e-29	-0.764696	0.083	0.252	2.60041e-25	CD4 IL7R	NT5C3A
2.95729e-29	-0.491644	0.166	0.381	3.72086e-25	CD4 IL7R	UCP2
3.66955e-29	-0.773127	0.015	0.139	4.61703e-25	CD4 IL7R	LAIR2
4.29434e-29	1.12433	0.255	0.136	5.40314e-25	CD4 IL7R	TIMP1
5.3819e-29	-0.572584	0.054	0.208	6.77151e-25	CD4 IL7R	HTATIP2
7.24285e-29	-0.617006	0.076	0.242	9.11296e-25	CD4 IL7R	GBP5
7.50531e-29	-0.61056	0.1	0.278	9.44318e-25	CD4 IL7R	SERPINB9
8.05305e-29	-0.444271	0.515	0.76	1.01323e-24	CD4 IL7R	SUB1
8.19235e-29	1.06068	0.264	0.142	1.03076e-24	CD4 IL7R	NCF1
9.55709e-29	-0.623019	0.089	0.261	1.20247e-24	CD4 IL7R	SAMD9L
1.07438e-28	-1.04001	0.027	0.158	1.35178e-24	CD4 IL7R	IFNG
1.16501e-28	-0.705849	0.006	0.119	1.46582e-24	CD4 IL7R	JAKMIP1
1.56406e-28	-0.51418	0.226	0.44	1.9679e-24	CD4 IL7R	DDIT4
3.19684e-28	-0.454152	0.134	0.331	4.02227e-24	CD4 IL7R	CD82
3.76366e-28	-0.633856	0.049	0.195	4.73544e-24	CD4 IL7R	SMC4
4.5793e-28	-0.438247	0.12	0.313	5.76168e-24	CD4 IL7R	PHPT1
5.7534e-28	-0.55318	0.045	0.189	7.23892e-24	CD4 IL7R	MT1E
6.22163e-28	-0.498583	0.32	0.576	7.82805e-24	CD4 IL7R	PGK1
1.01537e-27	-0.62542	0.046	0.189	1.27754e-23	CD4 IL7R	NAMPT
1.66462e-27	-0.616443	0.119	0.302	2.09443e-23	CD4 IL7R	IRF7
2.33981e-27	-0.432512	0.159	0.365	2.94395e-23	CD4 IL7R	RBPJ
3.49896e-27	-0.635434	0.021	0.142	4.40239e-23	CD4 IL7R	CASP3
3.57901e-27	-1.38075	0.044	0.177	4.50311e-23	CD4 IL7R	STMN1
7.72596e-27	-0.603688	0.021	0.142	9.72081e-23	CD4 IL7R	GADD45A
9.89686e-27	-0.481228	0.126	0.312	1.24522e-22	CD4 IL7R	APOBEC3C
1.00684e-26	-0.40625	0.481	0.715	1.26681e-22	CD4 IL7R	RGS1
1.34087e-26	-0.412202	0.097	0.269	1.68709e-22	CD4 IL7R	PPM1G
1.50154e-26	-0.600618	0.387	0.615	1.88923e-22	CD4 IL7R	SAT1
1.84083e-26	-0.864631	0.003	0.105	2.31614e-22	CD4 IL7R	ZBED2
1.90547e-26	-0.527696	0.153	0.345	2.39747e-22	CD4 IL7R	SOCS1
2.12113e-26	-0.54646	0.926	0.956	2.6688e-22	CD4 IL7R	IL32
3.25692e-26	-0.440246	0.068	0.222	4.09786e-22	CD4 IL7R	GRSF1
3.41637e-26	-0.380891	0.155	0.357	4.29848e-22	CD4 IL7R	CHMP5
4.98488e-26	-0.503068	0.101	0.271	6.27197e-22	CD4 IL7R	GATA3
6.12195e-26	-0.539662	0.065	0.214	7.70264e-22	CD4 IL7R	NDFIP2
6.48553e-26	-0.603254	0.012	0.122	8.16009e-22	CD4 IL7R	CUL9
9.26625e-26	-0.348844	0.155	0.361	1.16588e-21	CD4 IL7R	PSMB2
1.39987e-25	-0.408184	0.129	0.314	1.76131e-21	CD4 IL7R	CCND2
1.51489e-25	-0.541611	0.053	0.193	1.90603e-21	CD4 IL7R	SYTL3
1.90293e-25	-0.730512	0.003	0.101	2.39426e-21	CD4 IL7R	TNIP3
2.13505e-25	-0.39695	0.164	0.367	2.68632e-21	CD4 IL7R	WDR1
2.92744e-25	-0.392908	0.217	0.442	3.68331e-21	CD4 IL7R	CXCR3
3.34675e-25	-0.488832	0.062	0.206	4.21088e-21	CD4 IL7R	NINJ1
4.31e-25	-0.863052	0.079	0.227	5.42284e-21	CD4 IL7R	CMC1
4.7203e-25	-0.557728	0.013	0.121	5.93908e-21	CD4 IL7R	TFRC
5.80392e-25	-0.362663	0.282	0.532	7.30249e-21	CD4 IL7R	COX8A
8.33639e-25	-0.420661	0.126	0.307	1.04888e-20	CD4 IL7R	YWHAH
8.59139e-25	-0.521908	0.047	0.18	1.08097e-20	CD4 IL7R	B3GNT2
9.08465e-25	-0.367763	0.125	0.307	1.14303e-20	CD4 IL7R	GTF3C6
9.47919e-25	-0.580194	0.008	0.108	1.19267e-20	CD4 IL7R	MAP1LC3A
2.01356e-24	-0.357983	0.132	0.316	2.53346e-20	CD4 IL7R	ILF2
2.12696e-24	-0.553943	0.017	0.126	2.67614e-20	CD4 IL7R	CCDC50
2.42248e-24	-1.2769	0.006	0.102	3.04797e-20	CD4 IL7R	KLRC2
3.50992e-24	-0.339366	0.168	0.371	4.41618e-20	CD4 IL7R	ANAPC11
4.54913e-24	-0.492782	0.066	0.209	5.72371e-20	CD4 IL7R	MAP2K3
8.99175e-24	-0.507249	0.019	0.127	1.13134e-19	CD4 IL7R	IL21R
1.08949e-23	-0.540649	0.152	0.328	1.3708e-19	CD4 IL7R	CORO1B
1.29168e-23	-0.354135	0.131	0.311	1.6252e-19	CD4 IL7R	PSMA3
1.34351e-23	-0.372604	0.186	0.389	1.6904e-19	CD4 IL7R	SLC25A3
1.38375e-23	-0.385119	0.165	0.36	1.74103e-19	CD4 IL7R	SFT2D1
1.53924e-23	-0.495371	0.038	0.159	1.93668e-19	CD4 IL7R	RFTN1
1.78748e-23	-0.39512	0.063	0.202	2.24901e-19	CD4 IL7R	FIBP
4.41173e-23	-0.503488	0.062	0.196	5.55083e-19	CD4 IL7R	TRAF1
5.13691e-23	-0.421206	0.069	0.21	6.46326e-19	CD4 IL7R	HADHB
5.41136e-23	-0.510714	0.052	0.181	6.80858e-19	CD4 IL7R	LGALS9
5.76957e-23	-0.285604	0.211	0.427	7.25928e-19	CD4 IL7R	COX17
1.05474e-22	-0.389618	0.144	0.324	1.32707e-18	CD4 IL7R	SERPINB1
1.07792e-22	-0.542407	0.008	0.101	1.35624e-18	CD4 IL7R	MZB1
1.50434e-22	-0.49554	0.334	0.568	1.89276e-18	CD4 IL7R	H2AFZ
1.55134e-22	-0.405855	0.115	0.277	1.95189e-18	CD4 IL7R	ARID5B
1.66534e-22	-0.397416	0.058	0.189	2.09533e-18	CD4 IL7R	NCF4
1.73539e-22	-0.576245	0.145	0.314	2.18347e-18	CD4 IL7R	GBP1
1.83748e-22	-0.306303	0.179	0.378	2.31192e-18	CD4 IL7R	MDH1
2.05545e-22	-0.432785	0.11	0.268	2.58617e-18	CD4 IL7R	PTPN6
2.57446e-22	-0.617623	0.032	0.144	3.23918e-18	CD4 IL7R	FAM3C
2.84298e-22	-0.377321	0.152	0.331	3.57704e-18	CD4 IL7R	PPA1
3.84063e-22	-0.323404	0.134	0.31	4.83228e-18	CD4 IL7R	ANP32A
4.27697e-22	-0.539876	0.172	0.346	5.38129e-18	CD4 IL7R	PIM2
4.96155e-22	-0.284704	0.114	0.278	6.24262e-18	CD4 IL7R	PSMC3
5.08782e-22	-0.456994	0.029	0.139	6.40149e-18	CD4 IL7R	SNX9
5.59471e-22	-0.973389	0.439	0.56	7.03927e-18	CD4 IL7R	CCL5
5.99454e-22	-0.596721	0.033	0.144	7.54233e-18	CD4 IL7R	KPNA2
6.52552e-22	0.960777	0.166	0.077	8.21041e-18	CD4 IL7R	TCF7
8.69834e-22	-0.50581	0.03	0.139	1.09442e-17	CD4 IL7R	TSPAN5
1.05926e-21	-0.3712	0.067	0.202	1.33276e-17	CD4 IL7R	CD79B
1.34443e-21	-0.427753	0.048	0.169	1.69157e-17	CD4 IL7R	NME1
1.39601e-21	-0.461782	0.065	0.196	1.75646e-17	CD4 IL7R	ITGAE
1.45508e-21	-0.309979	0.099	0.251	1.83079e-17	CD4 IL7R	TMEM167A
1.76337e-21	-0.428241	0.066	0.198	2.21868e-17	CD4 IL7R	CD59
1.95748e-21	-0.456397	0.047	0.167	2.4629e-17	CD4 IL7R	APLP2
2.6773e-21	-0.44699	0.036	0.148	3.36857e-17	CD4 IL7R	LMNB1
3.52057e-21	-0.381052	0.12	0.279	4.42958e-17	CD4 IL7R	NMI
3.66074e-21	-0.316433	0.13	0.297	4.60594e-17	CD4 IL7R	UQCRC2
3.70353e-21	-0.518998	0.018	0.115	4.65978e-17	CD4 IL7R	MCM5
3.81061e-21	-0.52666	0.029	0.135	4.79451e-17	CD4 IL7R	CCR5
4.13058e-21	-0.305784	0.802	0.921	5.1971e-17	CD4 IL7R	MYL6
4.38598e-21	-0.259346	0.104	0.26	5.51845e-17	CD4 IL7R	HSBP1
5.00227e-21	-0.57855	0.01	0.1	6.29386e-17	CD4 IL7R	SLC7A5
5.66712e-21	-1.11552	0.016	0.108	7.13037e-17	CD4 IL7R	ZNF683
1.34861e-20	-0.275976	0.994	0.999	1.69682e-16	CD4 IL7R	ACTB
1.42268e-20	-0.409821	0.104	0.252	1.79002e-16	CD4 IL7R	IDH2
1.45418e-20	-0.432768	0.066	0.194	1.82965e-16	CD4 IL7R	EED
1.54073e-20	-0.312161	0.087	0.229	1.93855e-16	CD4 IL7R	FDPS
2.59708e-20	-0.328838	0.123	0.28	3.26764e-16	CD4 IL7R	IFI44
3.4167e-20	-0.723588	0.032	0.134	4.2989e-16	CD4 IL7R	RSAD2
4.05411e-20	-0.382287	0.04	0.149	5.10088e-16	CD4 IL7R	NINJ2
5.33067e-20	-0.446278	0.068	0.194	6.70705e-16	CD4 IL7R	GBP4
5.41148e-20	-0.357498	0.217	0.412	6.80873e-16	CD4 IL7R	SLC25A5
5.46412e-20	-0.498038	0.012	0.1	6.87496e-16	CD4 IL7R	SQLE
7.66541e-20	-0.308948	0.092	0.233	9.64461e-16	CD4 IL7R	CARHSP1
7.73157e-20	-0.261631	0.08	0.214	9.72786e-16	CD4 IL7R	PSMB5
9.94386e-20	-0.336848	0.06	0.181	1.25114e-15	CD4 IL7R	TNIP2
1.11491e-19	-0.334831	0.144	0.31	1.40278e-15	CD4 IL7R	SLC3A2
1.20046e-19	-0.410391	0.062	0.183	1.51042e-15	CD4 IL7R	HAPLN3
1.28172e-19	-0.30315	0.085	0.221	1.61266e-15	CD4 IL7R	CISD2
2.10551e-19	-0.384335	0.08	0.21	2.64915e-15	CD4 IL7R	RUNX3
2.39488e-19	-0.63666	0.032	0.131	3.01323e-15	CD4 IL7R	CMPK2
3.12909e-19	-0.431587	0.031	0.131	3.93702e-15	CD4 IL7R	LTA
3.32124e-19	-0.289193	0.09	0.228	4.17878e-15	CD4 IL7R	ANKRD10
6.24124e-19	-0.34073	0.086	0.218	7.85272e-15	CD4 IL7R	EIF4A3
6.94142e-19	-0.430986	0.026	0.119	8.7337e-15	CD4 IL7R	NEDD9
7.18534e-19	-1.82659	0.057	0.16	9.04059e-15	CD4 IL7R	IFI27
8.29618e-19	-0.289374	0.133	0.289	1.04383e-14	CD4 IL7R	RHOG
9.08175e-19	-0.320413	0.035	0.136	1.14267e-14	CD4 IL7R	C16orf87
1.114e-18	-0.292721	0.095	0.231	1.40164e-14	CD4 IL7R	HPRT1
1.22478e-18	-0.260264	0.073	0.198	1.54102e-14	CD4 IL7R	NASP
1.40462e-18	-0.400327	0.399	0.611	1.76729e-14	CD4 IL7R	COTL1
1.58966e-18	-0.347724	0.127	0.274	2.00012e-14	CD4 IL7R	GSTP1
1.80547e-18	-0.268638	0.134	0.291	2.27164e-14	CD4 IL7R	HSPB11
2.02998e-18	-0.349257	0.036	0.136	2.55412e-14	CD4 IL7R	NUDT1
2.08349e-18	-0.401799	0.04	0.142	2.62145e-14	CD4 IL7R	AGTRAP
2.42775e-18	-0.460481	0.071	0.189	3.0546e-14	CD4 IL7R	REL
2.45745e-18	-0.339224	0.031	0.127	3.09196e-14	CD4 IL7R	ACOT9
3.53178e-18	-0.274497	0.032	0.129	4.44368e-14	CD4 IL7R	GGCT
4.37405e-18	-0.251339	0.083	0.212	5.50343e-14	CD4 IL7R	HNRNPLL
6.94261e-18	-0.269267	0.079	0.204	8.73519e-14	CD4 IL7R	HAT1
7.73992e-18	-0.335569	0.05	0.156	9.73837e-14	CD4 IL7R	MTCH2
7.96047e-18	-0.250814	0.082	0.207	1.00159e-13	CD4 IL7R	STIP1
9.5102e-18	-0.601487	0.027	0.117	1.19657e-13	CD4 IL7R	FASLG
9.84836e-18	-0.365638	0.038	0.136	1.23912e-13	CD4 IL7R	KIF20B
1.20474e-17	-0.283456	0.074	0.194	1.51581e-13	CD4 IL7R	PMVK
1.32599e-17	-0.271716	0.051	0.158	1.66837e-13	CD4 IL7R	EFHD2
1.40269e-17	-0.250322	0.146	0.305	1.76486e-13	CD4 IL7R	H2AFY
2.95647e-17	-0.280057	0.119	0.262	3.71983e-13	CD4 IL7R	HSD17B10
3.27351e-17	-0.262182	0.038	0.134	4.11873e-13	CD4 IL7R	KCNN4
3.92292e-17	-0.285891	0.215	0.397	4.93582e-13	CD4 IL7R	CALR
4.46307e-17	-0.477962	0.103	0.231	5.61544e-13	CD4 IL7R	PIM3
5.20725e-17	-0.258244	0.182	0.351	6.55177e-13	CD4 IL7R	UGP2
6.10601e-17	-0.268231	0.241	0.437	7.68258e-13	CD4 IL7R	SERBP1
6.34717e-17	-0.737311	0.264	0.436	7.98601e-13	CD4 IL7R	TUBA1B
7.48123e-17	-0.322098	0.029	0.118	9.41289e-13	CD4 IL7R	EPHX2
8.61303e-17	-0.260883	0.064	0.174	1.08369e-12	CD4 IL7R	FAS
9.25341e-17	-0.464483	0.044	0.139	1.16426e-12	CD4 IL7R	OAS3
1.07319e-16	-0.258185	0.229	0.417	1.35029e-12	CD4 IL7R	ARL6IP1
1.60252e-16	-0.254425	0.308	0.523	2.0163e-12	CD4 IL7R	HNRNPF
2.19702e-16	-0.301334	0.366	0.587	2.76428e-12	CD4 IL7R	RAN
2.33639e-16	-0.34084	0.052	0.153	2.93964e-12	CD4 IL7R	SLC16A3
3.21945e-16	-0.277811	0.08	0.196	4.05071e-12	CD4 IL7R	PSMA6
3.51707e-16	-0.686549	0.095	0.207	4.42517e-12	CD4 IL7R	ITM2C
4.12772e-16	-0.407363	0.052	0.151	5.1935e-12	CD4 IL7R	DDX60
6.15424e-16	-0.372269	0.031	0.117	7.74327e-12	CD4 IL7R	IFIH1
7.17147e-16	0.77729	0.103	0.043	9.02314e-12	CD4 IL7R	CTSL
8.34135e-16	-0.572567	0.262	0.428	1.04951e-11	CD4 IL7R	TUBB
1.65514e-15	0.686742	0.207	0.12	2.0825e-11	CD4 IL7R	CCR7
2.28265e-15	-0.418327	0.064	0.164	2.87203e-11	CD4 IL7R	PCNA
2.64329e-15	-0.296226	0.037	0.124	3.32579e-11	CD4 IL7R	RAB11FIP1
2.66618e-15	-0.381653	0.028	0.109	3.35459e-11	CD4 IL7R	TMEM140
5.37571e-15	-0.329668	0.027	0.105	6.76372e-11	CD4 IL7R	ZNRF1
5.57604e-15	-0.252119	0.027	0.107	7.01577e-11	CD4 IL7R	LIMA1
9.77931e-15	-0.311977	0.038	0.123	1.23043e-10	CD4 IL7R	TXNDC11
9.98665e-15	-0.485174	0.186	0.332	1.25652e-10	CD4 IL7R	TNFSF10
1.06226e-14	0.810436	0.113	0.052	1.33654e-10	CD4 IL7R	LPAR6
1.12874e-14	-0.292	0.041	0.127	1.42019e-10	CD4 IL7R	SNX10
1.80498e-14	-0.292907	0.043	0.129	2.27102e-10	CD4 IL7R	ARL3
1.87239e-14	-0.253522	0.033	0.114	2.35584e-10	CD4 IL7R	SEC14L1
1.99894e-14	-0.26943	0.585	0.799	2.51506e-10	CD4 IL7R	CALM2
2.34998e-14	-0.278195	0.036	0.118	2.95674e-10	CD4 IL7R	TMEM106C
2.87953e-14	-0.364783	0.027	0.102	3.62302e-10	CD4 IL7R	CKS1B
3.95018e-14	-0.316419	0.203	0.35	4.97012e-10	CD4 IL7R	IFI44L
4.01349e-14	-0.325094	0.495	0.698	5.04978e-10	CD4 IL7R	PSME2
4.42282e-14	-0.299906	0.028	0.105	5.56479e-10	CD4 IL7R	BCL2L1
6.34047e-14	-0.254732	0.044	0.128	7.97757e-10	CD4 IL7R	PFKP
7.52389e-14	0.674546	0.436	0.379	9.46655e-10	CD4 IL7R	DNAJB1
1.13761e-13	-0.449669	0.283	0.437	1.43134e-09	CD4 IL7R	DUSP2
1.19616e-13	-0.636655	0.037	0.114	1.50501e-09	CD4 IL7R	NR4A2
1.68563e-13	-0.28088	0.526	0.737	2.12086e-09	CD4 IL7R	HSPA8
2.26914e-13	-0.373946	0.05	0.135	2.85503e-09	CD4 IL7R	DDX58
2.42375e-13	-0.818072	0.029	0.1	3.04957e-09	CD4 IL7R	IFIT2
2.4481e-13	-0.269975	0.041	0.121	3.0802e-09	CD4 IL7R	CNP
2.55528e-13	-0.273323	0.029	0.103	3.21505e-09	CD4 IL7R	PLIN3
3.99082e-13	-0.286821	0.042	0.122	5.02125e-09	CD4 IL7R	IFIT5
4.12464e-13	-0.254208	0.038	0.115	5.18962e-09	CD4 IL7R	MZT1
4.29135e-13	-0.306947	0.371	0.555	5.39938e-09	CD4 IL7R	ITM2A
8.03798e-13	-0.2853	0.051	0.134	1.01134e-08	CD4 IL7R	OAS2
1.08338e-11	0.697148	0.102	0.05	1.36311e-07	CD4 IL7R	C1orf162
1.13756e-11	-0.30037	0.033	0.101	1.43127e-07	CD4 IL7R	APOBEC3H
1.63997e-11	-0.295206	0.145	0.257	2.06341e-07	CD4 IL7R	GADD45B
3.31649e-11	0.292087	0.809	0.846	4.1728e-07	CD4 IL7R	HNRNPA1
5.3007e-11	-0.292339	0.035	0.101	6.66934e-07	CD4 IL7R	TBX21
6.16833e-11	-0.75864	0.218	0.31	7.761e-07	CD4 IL7R	GZMK
6.53966e-11	-0.412747	0.071	0.153	8.2282e-07	CD4 IL7R	HIST1H4C
7.13955e-11	-0.275686	0.063	0.142	8.98298e-07	CD4 IL7R	HSPH1
2.25421e-10	-0.563499	0.063	0.136	2.83624e-06	CD4 IL7R	LMNA
2.45624e-10	-0.256761	0.367	0.524	3.09044e-06	CD4 IL7R	BIRC3
3.84767e-10	-0.311565	0.165	0.28	4.84114e-06	CD4 IL7R	YPEL5
4.90504e-09	-0.589762	0.4	0.475	6.17152e-05	CD4 IL7R	GZMA
5.14076e-09	0.429809	0.628	0.654	6.46811e-05	CD4 IL7R	VIM
2.83576e-08	0.751137	0.153	0.103	0.000356796	CD4 IL7R	AQP3
7.45699e-08	0.701316	0.303	0.259	0.000938238	CD4 IL7R	BTG2
9.64784e-08	0.601515	0.13	0.082	0.00121389	CD4 IL7R	C16orf54
1.45741e-07	0.698042	0.119	0.075	0.00183371	CD4 IL7R	SORL1
3.75083e-07	0.284264	0.788	0.844	0.0047193	CD4 IL7R	S100A6
1.18427e-06	0.49437	0.109	0.067	0.0149005	CD4 IL7R	KLRG1
1.20451e-06	0.796325	0.282	0.247	0.0151551	CD4 IL7R	SOCS3
3.57101e-06	0.450744	0.447	0.438	0.0449304	CD4 IL7R	ZFP36
6.72449e-06	0.581851	0.225	0.183	0.0846076	CD4 IL7R	FKBP11
1.18647e-05	-0.267197	0.326	0.439	0.149281	CD4 IL7R	NFKBIA
2.12336e-05	0.642164	0.119	0.083	0.267161	CD4 IL7R	PASK
6.97176e-05	0.429119	0.257	0.217	0.877187	CD4 IL7R	TRAT1
0.000201223	0.599808	0.439	0.468	1	CD4 IL7R	IER2
0.000577021	0.58456	0.326	0.32	1	CD4 IL7R	SELL
0.00162719	0.518417	0.13	0.103	1	CD4 IL7R	LEF1
0.00208559	0.617485	0.245	0.237	1	CD4 IL7R	TNFRSF25
0.00332325	-0.301389	0.404	0.459	1	CD4 IL7R	ALOX5AP
0.00761825	0.663425	0.249	0.247	1	CD4 IL7R	RORA
1.70373e-218	2.31175	0.85	0.241	2.14363e-214	CD8 Tem	GZMK
8.20356e-115	1.22835	0.957	0.499	1.03217e-110	CD8 Tem	CCL5
8.19487e-86	1.17184	0.856	0.425	1.03108e-81	CD8 Tem	GZMA
1.78006e-68	1.65996	0.268	0.057	2.23967e-64	CD8 Tem	KLRG1
1.56675e-66	1.05327	0.695	0.325	1.97128e-62	CD8 Tem	NKG7
9.64566e-61	1.07066	0.789	0.49	1.21362e-56	CD8 Tem	CXCR4
6.86766e-59	-2.5995	0.028	0.411	8.64089e-55	CD8 Tem	TNFRSF18
4.50948e-55	-1.20487	0.675	0.873	5.67383e-51	CD8 Tem	GAPDH
1.38887e-53	-3.03327	0.051	0.412	1.74747e-49	CD8 Tem	TNFRSF4
3.08482e-52	1.68583	0.634	0.389	3.88132e-48	CD8 Tem	DUSP2
2.14627e-51	-1.61205	0.091	0.472	2.70044e-47	CD8 Tem	TYMP
5.09952e-48	1.484	0.402	0.167	6.41622e-44	CD8 Tem	ITM2C
5.64455e-44	-0.921639	0.677	0.892	7.10197e-40	CD8 Tem	S100A4
1.1759e-43	-1.34928	0.396	0.723	1.47952e-39	CD8 Tem	LTB
5.76113e-43	-1.24865	0.343	0.666	7.24865e-39	CD8 Tem	CD7
1.22654e-38	1.37328	0.179	0.043	1.54323e-34	CD8 Tem	EOMES
8.58795e-38	-1.34802	0.189	0.524	1.08054e-33	CD8 Tem	BIRC3
9.2005e-37	-1.69022	0.305	0.614	1.15761e-32	CD8 Tem	ISG15
2.87855e-36	-1.23854	0.274	0.58	3.6218e-32	CD8 Tem	PKM
3.53016e-35	1.16534	0.181	0.047	4.44165e-31	CD8 Tem	CRTAM
1.33875e-34	0.886206	0.811	0.693	1.68441e-30	CD8 Tem	JUN
3.19913e-34	-1.29218	0.197	0.514	4.02515e-30	CD8 Tem	IFI6
6.96224e-34	-1.68159	0.091	0.376	8.7599e-30	CD8 Tem	CREM
1.16982e-33	-1.61128	0.018	0.269	1.47187e-29	CD8 Tem	CTLA4
4.11065e-33	-1.06663	0.087	0.376	5.17202e-29	CD8 Tem	HSPB1
1.99457e-32	-1.3224	0.116	0.406	2.50956e-28	CD8 Tem	BATF
2.99706e-31	1.31915	0.364	0.186	3.77091e-27	CD8 Tem	GZMM
7.50426e-31	-0.962883	0.177	0.49	9.44186e-27	CD8 Tem	SPOCK2
4.27772e-30	-1.38474	0.087	0.35	5.38223e-26	CD8 Tem	CXCR6
2.39707e-29	-3.39268	0.022	0.244	3.01599e-25	CD8 Tem	CXCL13
8.68977e-29	-1.36291	0.024	0.249	1.09335e-24	CD8 Tem	ACP5
4.82767e-28	0.713293	0.687	0.521	6.07417e-24	CD8 Tem	CD69
5.53039e-28	1.10017	0.372	0.185	6.95833e-24	CD8 Tem	CD8A
1.26211e-27	-0.87699	0.163	0.457	1.58799e-23	CD8 Tem	COX5A
1.86486e-27	-1.27329	0.024	0.242	2.34637e-23	CD8 Tem	PHLDA1
2.10083e-27	-0.763077	0.289	0.604	2.64327e-23	CD8 Tem	DYNLL1
2.90061e-27	-1.4652	0.012	0.22	3.64955e-23	CD8 Tem	HAVCR2
3.15319e-27	-1.11668	0.071	0.319	3.96735e-23	CD8 Tem	PPA1
9.83094e-27	-0.880592	0.132	0.413	1.23693e-22	CD8 Tem	DNPH1
5.66855e-26	1.13421	0.335	0.163	7.13216e-22	CD8 Tem	CD8B
5.71197e-26	-1.09115	0.163	0.428	7.1868e-22	CD8 Tem	MX1
1.20408e-25	-0.500467	0.768	0.911	1.51498e-21	CD8 Tem	MYL6
1.37766e-25	-1.06832	0.091	0.338	1.73337e-21	CD8 Tem	SYNGR2
2.13718e-25	-1.18271	0.045	0.265	2.689e-21	CD8 Tem	ICOS
2.35248e-25	-0.995337	0.114	0.371	2.95989e-21	CD8 Tem	EPSTI1
2.86014e-25	-1.75851	0.014	0.209	3.59863e-21	CD8 Tem	IL2RA
3.07649e-25	-0.795519	0.36	0.65	3.87084e-21	CD8 Tem	TPI1
4.69833e-25	-1.7738	0.061	0.275	5.91144e-21	CD8 Tem	KLRB1
7.92422e-25	-0.886432	0.13	0.393	9.97025e-21	CD8 Tem	SH2D2A
8.56355e-25	-0.828687	0.256	0.544	1.07747e-20	CD8 Tem	BST2
2.84921e-24	0.471958	0.443	0.239	3.58488e-20	CD8 Tem	CCL4
3.47715e-24	-1.05308	0.045	0.256	4.37495e-20	CD8 Tem	TNFRSF25
9.49796e-24	-0.765789	0.252	0.542	1.19503e-19	CD8 Tem	FKBP1A
1.96259e-23	0.500693	0.591	0.364	2.46933e-19	CD8 Tem	ANXA1
2.25873e-23	-1.05306	0.087	0.315	2.84193e-19	CD8 Tem	CORO1B
2.88838e-23	-1.43607	0.012	0.193	3.63416e-19	CD8 Tem	TNFRSF9
3.45086e-23	-0.799013	0.167	0.423	4.34188e-19	CD8 Tem	DDIT4
5.20819e-23	-0.981607	0.081	0.304	6.55295e-19	CD8 Tem	OAS1
7.36254e-23	-1.01536	0.006	0.18	9.26354e-19	CD8 Tem	NCF4
1.90875e-22	-1.04854	0.106	0.334	2.40159e-18	CD8 Tem	PIM2
2.51754e-22	-1.12155	0.1	0.325	3.16756e-18	CD8 Tem	TNFSF10
7.03729e-22	1.32703	0.146	0.047	8.85432e-18	CD8 Tem	PPP1R14B
9.03873e-22	-0.757658	0.059	0.269	1.13725e-17	CD8 Tem	RHOC
1.04042e-21	-0.752142	0.193	0.459	1.30905e-17	CD8 Tem	PGAM1
1.23563e-21	-1.0399	0.004	0.168	1.55467e-17	CD8 Tem	FOXP3
1.42756e-21	-0.792078	0.154	0.406	1.79615e-17	CD8 Tem	GBP2
2.03617e-21	-0.764845	0.356	0.629	2.56191e-17	CD8 Tem	ENO1
3.80148e-21	-1.16712	0.039	0.225	4.78302e-17	CD8 Tem	ID3
1.5822e-20	-0.949394	0.12	0.342	1.99072e-16	CD8 Tem	IFI44L
4.46579e-20	-0.942526	0.03	0.204	5.61886e-16	CD8 Tem	TBC1D4
8.07242e-20	-0.980339	0.014	0.174	1.01567e-15	CD8 Tem	HAPLN3
1.29644e-19	-0.862206	0.144	0.366	1.63118e-15	CD8 Tem	DUSP4
1.57913e-19	-2.15864	0.059	0.238	1.98687e-15	CD8 Tem	GNLY
2.72882e-19	-0.963404	0.03	0.198	3.4334e-15	CD8 Tem	SPATS2L
5.03262e-19	-0.573949	0.681	0.828	6.33204e-15	CD8 Tem	SRGN
6.88225e-19	-1.01252	0.004	0.148	8.65925e-15	CD8 Tem	ENTPD1
8.27566e-19	-0.723789	0.173	0.404	1.04124e-14	CD8 Tem	STAT1
9.92511e-19	-1.05641	0.211	0.437	1.24878e-14	CD8 Tem	NFKBIA
1.60279e-18	-0.579882	0.222	0.487	2.01663e-14	CD8 Tem	CALM3
2.0523e-18	-0.709543	0.126	0.345	2.5822e-14	CD8 Tem	TNFRSF1B
2.21796e-18	-0.840362	0.073	0.261	2.79064e-14	CD8 Tem	SERPINB9
5.65643e-18	-1.01893	0.018	0.168	7.11692e-14	CD8 Tem	MAGEH1
6.39787e-18	-0.588476	0.079	0.275	8.0498e-14	CD8 Tem	TXNDC17
6.43531e-18	-1.16146	0.006	0.145	8.09691e-14	CD8 Tem	TNFSF13B
7.41111e-18	-0.666485	0.24	0.482	9.32466e-14	CD8 Tem	TIGIT
7.91316e-18	-0.957929	0.012	0.156	9.95634e-14	CD8 Tem	CSF1
8.53177e-18	-0.652612	0.057	0.236	1.07347e-13	CD8 Tem	ATOX1
1.01084e-17	-0.736036	0.069	0.252	1.27184e-13	CD8 Tem	LAP3
1.12986e-17	-0.698062	0.049	0.22	1.42159e-13	CD8 Tem	MTHFD2
1.44617e-17	-0.57993	0.102	0.306	1.81957e-13	CD8 Tem	SIRPG
1.45208e-17	-1.10073	0.004	0.139	1.827e-13	CD8 Tem	ICA1
2.28729e-17	-0.857232	0.002	0.134	2.87787e-13	CD8 Tem	LAYN
2.35687e-17	-0.711743	0.081	0.268	2.96541e-13	CD8 Tem	IFI44
2.40162e-17	-0.587739	0.488	0.719	3.02172e-13	CD8 Tem	LY6E
2.93328e-17	-0.592888	0.108	0.313	3.69065e-13	CD8 Tem	CD82
3.21071e-17	-1.40732	0.043	0.2	4.03971e-13	CD8 Tem	IFIT3
3.60256e-17	-0.590545	0.093	0.29	4.53274e-13	CD8 Tem	IL2RB
3.62179e-17	-1.05678	0	0.128	4.55693e-13	CD8 Tem	SOX4
4.30693e-17	-0.832103	0.026	0.177	5.41899e-13	CD8 Tem	USP18
4.48726e-17	-0.630814	0.098	0.295	5.64587e-13	CD8 Tem	PHPT1
4.80866e-17	-0.542109	0.213	0.466	6.05025e-13	CD8 Tem	NAP1L1
4.90734e-17	-0.614068	0.144	0.36	6.17442e-13	CD8 Tem	UCP2
6.27458e-17	-0.724735	0.124	0.327	7.89468e-13	CD8 Tem	SOCS1
7.12935e-17	0.63949	0.758	0.725	8.97014e-13	CD8 Tem	JUNB
7.44237e-17	-0.88439	0.03	0.182	9.36399e-13	CD8 Tem	HERC5
7.80545e-17	-0.696925	0.049	0.214	9.82082e-13	CD8 Tem	CTSB
1.61049e-16	-0.570046	0.157	0.372	2.02632e-12	CD8 Tem	ANXA5
1.67985e-16	-0.670675	0.037	0.19	2.11359e-12	CD8 Tem	CD79B
2.30653e-16	-0.601476	0.138	0.346	2.90207e-12	CD8 Tem	RBPJ
2.6153e-16	-0.680808	0.077	0.255	3.29057e-12	CD8 Tem	GATA3
2.8037e-16	-0.669404	0.083	0.264	3.52762e-12	CD8 Tem	TMEM173
2.85717e-16	-0.850162	0.37	0.592	3.59489e-12	CD8 Tem	SAT1
4.32374e-16	-0.610727	0.1	0.291	5.44013e-12	CD8 Tem	YWHAH
4.64079e-16	-0.854671	0.012	0.144	5.83904e-12	CD8 Tem	RTKN2
4.77518e-16	-0.5175	0.215	0.465	6.00813e-12	CD8 Tem	PSMA4
5.78474e-16	-0.674661	0.037	0.187	7.27837e-12	CD8 Tem	CD59
1.1643e-15	-0.820553	0.093	0.268	1.46492e-11	CD8 Tem	SOCS3
1.62975e-15	-0.779247	0.024	0.161	2.05055e-11	CD8 Tem	CKS2
1.94338e-15	-0.322166	0.998	0.998	2.44516e-11	CD8 Tem	ACTB
2.11706e-15	-0.879877	0.006	0.127	2.66368e-11	CD8 Tem	LAIR2
2.35785e-15	-0.516845	0.293	0.551	2.96664e-11	CD8 Tem	PGK1
2.63579e-15	-0.600815	0.047	0.2	3.31635e-11	CD8 Tem	NDFIP2
2.92483e-15	-0.502018	0.075	0.246	3.68003e-11	CD8 Tem	HSBP1
3.74283e-15	-0.53163	0.077	0.248	4.70923e-11	CD8 Tem	PRDX3
6.04515e-15	0.507152	0.622	0.489	7.606e-11	CD8 Tem	ZFP36L2
7.50464e-15	1.34697	0.301	0.191	9.44234e-11	CD8 Tem	CMC1
1.00108e-14	1.11728	0.244	0.13	1.25956e-10	CD8 Tem	KLRD1
1.02547e-14	-0.762037	0.065	0.221	1.29024e-10	CD8 Tem	PDCD1
1.22992e-14	-0.698917	0.01	0.129	1.54749e-10	CD8 Tem	SNX9
1.27826e-14	-0.435641	0.161	0.37	1.60831e-10	CD8 Tem	SLC25A3
1.46677e-14	-0.855889	0	0.109	1.84549e-10	CD8 Tem	IL1R2
2.72418e-14	-0.748081	0.008	0.123	3.42756e-10	CD8 Tem	LTA
2.77142e-14	-0.727823	0.067	0.221	3.487e-10	CD8 Tem	PIM3
3.11999e-14	-0.440433	0.157	0.365	3.92557e-10	CD8 Tem	MRPL51
3.3945e-14	-0.511982	0.1	0.274	4.27096e-10	CD8 Tem	IFI35
3.69461e-14	-0.547005	0.102	0.274	4.64856e-10	CD8 Tem	LGALS3
4.21949e-14	0.817909	0.472	0.381	5.30897e-10	CD8 Tem	HLA-DPB1
4.75918e-14	-0.906775	0.053	0.194	5.988e-10	CD8 Tem	IFIT1
5.40679e-14	0.919481	0.15	0.064	6.80283e-10	CD8 Tem	F2R
6.23508e-14	-0.666072	0.037	0.169	7.84498e-10	CD8 Tem	LGALS9
8.35707e-14	-0.601937	0.045	0.183	1.05149e-09	CD8 Tem	TRAF1
9.82159e-14	-0.615419	0.012	0.126	1.23575e-09	CD8 Tem	KCNN4
1.05984e-13	-0.401997	0.207	0.43	1.33348e-09	CD8 Tem	PRDX1
1.41427e-13	-0.444851	0.106	0.278	1.77943e-09	CD8 Tem	CCDC167
1.51238e-13	-0.84228	0.039	0.169	1.90288e-09	CD8 Tem	TIMP1
1.63551e-13	-0.489427	0.124	0.307	2.0578e-09	CD8 Tem	SERPINB1
1.85714e-13	-0.471026	0.341	0.582	2.33666e-09	CD8 Tem	PARK7
2.07412e-13	-0.398495	0.191	0.406	2.60965e-09	CD8 Tem	COX17
2.30245e-13	-0.549845	0.12	0.296	2.89694e-09	CD8 Tem	CCND2
2.36753e-13	-0.518672	0.213	0.422	2.97882e-09	CD8 Tem	CD63
2.45531e-13	-0.545172	0.073	0.224	3.08927e-09	CD8 Tem	GBP5
2.51211e-13	-0.666045	0.006	0.111	3.16073e-09	CD8 Tem	CUL9
3.07579e-13	-0.474823	0.081	0.237	3.86995e-09	CD8 Tem	TMEM167A
3.10426e-13	-0.736547	0.03	0.153	3.90579e-09	CD8 Tem	MAF
3.21989e-13	-0.687586	0.016	0.13	4.05127e-09	CD8 Tem	GADD45A
3.23809e-13	-1.18076	0.018	0.132	4.07417e-09	CD8 Tem	LMNA
3.75734e-13	-0.652199	0.014	0.125	4.72748e-09	CD8 Tem	ETV7
3.86903e-13	-0.5018	0.171	0.365	4.86801e-09	CD8 Tem	TPM4
4.88306e-13	-0.612384	0.102	0.261	6.14387e-09	CD8 Tem	ARID5B
5.40378e-13	-0.418544	0.262	0.498	6.79903e-09	CD8 Tem	PSMA2
6.09312e-13	-0.531215	0.033	0.157	7.66636e-09	CD8 Tem	NFKB2
6.62375e-13	-0.508569	0.488	0.69	8.334e-09	CD8 Tem	RGS1
7.55797e-13	-2.18372	0.035	0.151	9.50944e-09	CD8 Tem	IFI27
8.69085e-13	-0.464583	0.118	0.29	1.09348e-08	CD8 Tem	H2AFY
1.00248e-12	-0.566567	0.01	0.115	1.26132e-08	CD8 Tem	CCDC50
1.13937e-12	-0.387949	0.128	0.307	1.43355e-08	CD8 Tem	VDAC1
1.18997e-12	-0.660594	0.012	0.117	1.49722e-08	CD8 Tem	RAB11FIP1
1.52444e-12	-0.795419	0.008	0.109	1.91806e-08	CD8 Tem	TSHZ2
1.67101e-12	-0.579511	0.043	0.169	2.10246e-08	CD8 Tem	PRDM1
1.87038e-12	-1.58747	0.106	0.241	2.35332e-08	CD8 Tem	GZMB
2.32259e-12	-0.395786	0.215	0.423	2.92228e-08	CD8 Tem	TAGLN2
2.33658e-12	-0.407586	0.089	0.245	2.93988e-08	CD8 Tem	CCT6A
2.42094e-12	-0.447403	0.047	0.176	3.04603e-08	CD8 Tem	SKA2
2.5227e-12	-0.444939	0.067	0.208	3.17407e-08	CD8 Tem	CISD2
2.95238e-12	-0.734786	0.224	0.414	3.71468e-08	CD8 Tem	TUBB
3.56085e-12	-0.535245	0.27	0.481	4.48026e-08	CD8 Tem	ZFP36L1
4.12113e-12	-0.480174	0.047	0.173	5.1852e-08	CD8 Tem	ADI1
4.49017e-12	-0.46475	0.128	0.297	5.64953e-08	CD8 Tem	GLRX
4.96336e-12	0.929441	0.516	0.458	6.2449e-08	CD8 Tem	IER2
5.32666e-12	-0.334828	0.232	0.45	6.702e-08	CD8 Tem	YWHAQ
6.17442e-12	-0.472527	0.057	0.188	7.76866e-08	CD8 Tem	LIMS1
6.87441e-12	-0.417232	0.114	0.277	8.64938e-08	CD8 Tem	GALM
7.59456e-12	-0.343926	0.138	0.315	9.55548e-08	CD8 Tem	CCT8
8.7513e-12	-0.418459	0.301	0.529	1.10109e-07	CD8 Tem	TXN
9.14087e-12	0.896078	0.161	0.078	1.1501e-07	CD8 Tem	CPNE7
1.02602e-11	-0.433497	0.157	0.335	1.29094e-07	CD8 Tem	UGP2
1.27048e-11	-0.618722	0.293	0.475	1.59852e-07	CD8 Tem	ID2
1.5298e-11	-0.457369	0.028	0.138	1.9248e-07	CD8 Tem	DLD
1.70947e-11	-0.346311	0.224	0.436	2.15085e-07	CD8 Tem	PRDX2
1.80789e-11	-0.366362	0.075	0.215	2.27469e-07	CD8 Tem	FDPS
2.15755e-11	-0.487822	0.041	0.157	2.71462e-07	CD8 Tem	NME1
2.49474e-11	-0.341866	0.161	0.346	3.13888e-07	CD8 Tem	GSTO1
2.56028e-11	-0.509416	0.012	0.108	3.22134e-07	CD8 Tem	SEC14L1
2.62098e-11	-0.352474	0.203	0.401	3.29772e-07	CD8 Tem	PDIA6
2.91702e-11	-0.529678	0.01	0.103	3.67019e-07	CD8 Tem	IL18R1
2.96686e-11	-0.567436	0.026	0.132	3.7329e-07	CD8 Tem	FAM3C
3.00581e-11	0.580328	0.356	0.235	3.78191e-07	CD8 Tem	CTSW
3.38522e-11	-0.400457	0.24	0.45	4.25928e-07	CD8 Tem	UBE2L6
3.43391e-11	-0.38003	0.071	0.206	4.32054e-07	CD8 Tem	GRSF1
4.00163e-11	-0.530919	0.096	0.238	5.03485e-07	CD8 Tem	PLSCR1
4.00462e-11	-0.362951	0.167	0.349	5.03861e-07	CD8 Tem	SLA
4.06005e-11	-0.332175	0.102	0.253	5.10836e-07	CD8 Tem	TALDO1
4.77223e-11	-0.386096	0.083	0.223	6.00442e-07	CD8 Tem	SDF2L1
4.83957e-11	-0.477845	0.047	0.164	6.08915e-07	CD8 Tem	FAS
5.03637e-11	-0.375644	0.1	0.247	6.33676e-07	CD8 Tem	RPA3
5.03981e-11	-0.48671	0.069	0.199	6.34109e-07	CD8 Tem	BHLHE40
5.89131e-11	-0.571654	0.028	0.133	7.41245e-07	CD8 Tem	KPNA2
6.144e-11	-0.425523	0.035	0.144	7.73038e-07	CD8 Tem	SLC16A3
9.42601e-11	-0.387629	0.232	0.431	1.18598e-06	CD8 Tem	RANBP1
1.00024e-10	-0.366709	0.201	0.384	1.25851e-06	CD8 Tem	RNF213
1.00556e-10	-0.379694	0.163	0.334	1.26519e-06	CD8 Tem	HSPD1
1.11567e-10	-0.488594	0.14	0.296	1.40374e-06	CD8 Tem	GBP1
1.1606e-10	-0.289	0.11	0.261	1.46026e-06	CD8 Tem	PSMC3
1.19028e-10	-0.482697	0.055	0.173	1.49761e-06	CD8 Tem	NAMPT
1.21625e-10	-0.417971	0.043	0.155	1.53028e-06	CD8 Tem	APLP2
1.41758e-10	-0.281679	0.13	0.293	1.7836e-06	CD8 Tem	CCT4
1.51396e-10	-0.822916	0.026	0.124	1.90486e-06	CD8 Tem	RSAD2
1.54882e-10	-0.3723	0.039	0.148	1.94873e-06	CD8 Tem	EFHD2
1.57553e-10	-0.323358	0.077	0.209	1.98233e-06	CD8 Tem	PRNP
1.82572e-10	-0.395985	0.045	0.157	2.29712e-06	CD8 Tem	RAB33A
1.85667e-10	-0.46895	0.016	0.108	2.33606e-06	CD8 Tem	HDAC7
1.96134e-10	-0.360637	0.112	0.26	2.46776e-06	CD8 Tem	RORA
2.2875e-10	-0.334422	0.289	0.505	2.87813e-06	CD8 Tem	COX8A
3.07388e-10	-0.292577	0.22	0.416	3.86756e-06	CD8 Tem	EZR
3.21067e-10	-0.436708	0.02	0.113	4.03967e-06	CD8 Tem	PRDX4
3.22944e-10	-0.419368	0.018	0.11	4.06328e-06	CD8 Tem	EPHX2
3.64422e-10	-0.299901	0.057	0.174	4.58516e-06	CD8 Tem	UQCC2
3.64624e-10	-0.333868	0.077	0.205	4.5877e-06	CD8 Tem	RHBDD2
3.86727e-10	-0.500383	0.02	0.112	4.8658e-06	CD8 Tem	FAM110A
3.93571e-10	-0.383384	0.518	0.735	4.95191e-06	CD8 Tem	YBX1
4.28754e-10	0.482833	0.38	0.281	5.39458e-06	CD8 Tem	RGCC
4.40614e-10	-0.283575	0.13	0.287	5.54381e-06	CD8 Tem	GTF3C6
4.60321e-10	-0.349444	0.083	0.214	5.79176e-06	CD8 Tem	SMS
4.66044e-10	-0.420757	0.049	0.159	5.86376e-06	CD8 Tem	SLAMF1
5.0768e-10	-0.725634	0.014	0.1	6.38763e-06	CD8 Tem	RGS16
5.13561e-10	-0.286624	0.15	0.315	6.46163e-06	CD8 Tem	SET
5.54569e-10	-0.401282	0.053	0.165	6.97759e-06	CD8 Tem	AP1S2
5.60844e-10	-0.272178	0.083	0.213	7.05653e-06	CD8 Tem	COX20
6.78287e-10	-0.318774	0.134	0.291	8.5342e-06	CD8 Tem	PSMA3
7.35877e-10	-0.311438	0.185	0.362	9.2588e-06	CD8 Tem	NCL
7.37981e-10	-0.379836	0.071	0.191	9.28527e-06	CD8 Tem	HAT1
8.17898e-10	-0.27038	0.128	0.282	1.02908e-05	CD8 Tem	LSM2
1.06452e-09	-0.311473	0.11	0.249	1.33939e-05	CD8 Tem	PPM1G
1.32593e-09	-0.377668	0.03	0.126	1.66829e-05	CD8 Tem	C16orf87
1.44982e-09	-0.270916	0.083	0.21	1.82417e-05	CD8 Tem	PSMD14
1.4646e-09	-0.346401	0.071	0.189	1.84277e-05	CD8 Tem	SPCS3
1.47346e-09	-0.274703	0.065	0.182	1.85391e-05	CD8 Tem	PMVK
1.47403e-09	-0.326337	0.089	0.219	1.85463e-05	CD8 Tem	CARHSP1
1.7347e-09	-0.26022	0.073	0.195	2.18261e-05	CD8 Tem	HADHB
1.79288e-09	-0.318128	0.069	0.187	2.2558e-05	CD8 Tem	FIBP
2.07827e-09	-0.396289	0.026	0.117	2.61487e-05	CD8 Tem	BAK1
2.42908e-09	-0.493919	0.921	0.953	3.05627e-05	CD8 Tem	IL32
2.59314e-09	-0.456914	0.022	0.109	3.26268e-05	CD8 Tem	UBE2F
2.59484e-09	-0.350209	0.055	0.162	3.26483e-05	CD8 Tem	CHMP4B
2.64354e-09	-0.283362	0.455	0.667	3.32611e-05	CD8 Tem	HSP90AB1
2.67853e-09	-0.275289	0.124	0.269	3.37012e-05	CD8 Tem	SEC11C
2.67874e-09	-0.614926	0.03	0.121	3.37039e-05	CD8 Tem	CMPK2
2.68661e-09	-0.420708	0.022	0.109	3.38029e-05	CD8 Tem	TFRC
3.20436e-09	-0.381603	0.057	0.165	4.03172e-05	CD8 Tem	CTNNB1
3.6324e-09	-0.751189	0.224	0.365	4.57028e-05	CD8 Tem	LGALS1
3.72442e-09	-0.279959	0.232	0.417	4.68607e-05	CD8 Tem	SERBP1
4.0065e-09	-0.395038	0.11	0.241	5.04098e-05	CD8 Tem	SAMD9L
4.22519e-09	-0.42909	0.022	0.107	5.31613e-05	CD8 Tem	FRMD4B
4.37829e-09	0.549473	0.581	0.572	5.50877e-05	CD8 Tem	COTL1
4.49118e-09	-0.285643	0.075	0.193	5.6508e-05	CD8 Tem	MAP2K3
4.66516e-09	-0.253449	0.091	0.218	5.86971e-05	CD8 Tem	VDAC3
5.02442e-09	-0.467398	0.053	0.155	6.32172e-05	CD8 Tem	PCNA
5.43856e-09	-0.353402	0.035	0.127	6.8428e-05	CD8 Tem	TSPAN5
7.67333e-09	-0.32555	0.045	0.142	9.65458e-05	CD8 Tem	SAE1
7.78389e-09	-1.59355	0.055	0.148	9.79369e-05	CD8 Tem	CCL3
7.82039e-09	-0.420152	0.028	0.115	9.83962e-05	CD8 Tem	TXNDC11
8.96035e-09	-0.51141	0.039	0.13	0.000112739	CD8 Tem	OAS3
9.40187e-09	-0.262087	0.177	0.34	0.000118294	CD8 Tem	CFLAR
1.01925e-08	-0.328259	0.53	0.732	0.000128242	CD8 Tem	SUB1
1.11458e-08	-0.365065	0.033	0.121	0.000140237	CD8 Tem	ARL3
1.22557e-08	-0.387609	0.057	0.159	0.000154201	CD8 Tem	FAM118A
1.24925e-08	-0.250608	0.252	0.443	0.000157181	CD8 Tem	PRELID1
1.47215e-08	-0.32139	0.035	0.123	0.000185226	CD8 Tem	DCTPP1
1.67018e-08	-0.395206	0.071	0.178	0.000210141	CD8 Tem	SMC4
1.80992e-08	-0.306053	0.039	0.129	0.000227724	CD8 Tem	CBX5
1.89118e-08	-0.273012	0.207	0.379	0.000237948	CD8 Tem	CALR
1.89793e-08	-0.568997	0.447	0.615	0.000238798	CD8 Tem	ISG20
1.95179e-08	-0.329925	0.043	0.135	0.000245574	CD8 Tem	LMNB1
2.05323e-08	-0.391863	0.073	0.18	0.000258337	CD8 Tem	GBP4
2.28349e-08	-0.320862	0.073	0.181	0.000287309	CD8 Tem	HNRNPD
2.47475e-08	0.687586	0.301	0.217	0.000311372	CD8 Tem	TRAT1
2.85478e-08	-0.255738	0.12	0.25	0.000359188	CD8 Tem	RAD21
3.20214e-08	-0.324676	0.024	0.104	0.000402894	CD8 Tem	MCM5
3.56218e-08	-0.305823	0.089	0.204	0.000448193	CD8 Tem	EIF4A3
4.43054e-08	-0.265511	0.098	0.216	0.00055745	CD8 Tem	HPRT1
4.56261e-08	-0.280361	0.463	0.68	0.000574068	CD8 Tem	PSME2
4.79073e-08	-0.347743	0.057	0.153	0.00060277	CD8 Tem	PTMS
5.08511e-08	-0.318353	0.051	0.144	0.000639809	CD8 Tem	TMPO
5.37341e-08	-0.389777	0.028	0.108	0.000676082	CD8 Tem	IFIH1
7.26966e-08	-0.656496	0.26	0.418	0.000914668	CD8 Tem	TUBA1B
8.84558e-08	-0.262612	0.03	0.11	0.00111295	CD8 Tem	GCNT1
8.91717e-08	-0.288778	0.024	0.1	0.00112196	CD8 Tem	DESI1
1.0631e-07	-0.306901	0.041	0.125	0.00133759	CD8 Tem	TACC3
1.08925e-07	-0.276831	0.049	0.138	0.00137049	CD8 Tem	CD28
1.10158e-07	-0.458646	0.077	0.177	0.00138601	CD8 Tem	MX2
1.13905e-07	-0.285013	0.083	0.189	0.00143315	CD8 Tem	NINJ1
1.35222e-07	-0.261539	0.043	0.127	0.00170137	CD8 Tem	TUBB4B
1.6468e-07	-0.307412	0.026	0.101	0.002072	CD8 Tem	TMEM140
1.88394e-07	-0.371963	0.096	0.202	0.00237037	CD8 Tem	CAPG
2.8291e-07	-0.49221	0.148	0.266	0.00355957	CD8 Tem	RGS2
4.49014e-07	-0.303711	0.055	0.14	0.00564949	CD8 Tem	DDX60
5.98034e-07	-0.298283	0.152	0.279	0.00752447	CD8 Tem	IRF7
7.26026e-07	-0.297455	0.039	0.114	0.00913486	CD8 Tem	SATB1
7.68694e-07	-0.261772	0.488	0.656	0.00967171	CD8 Tem	LDHA
7.97471e-07	-0.268778	0.035	0.108	0.0100338	CD8 Tem	PTPN1
9.74103e-07	-0.261478	0.061	0.147	0.0122562	CD8 Tem	TOX
1.06442e-06	-0.268808	0.037	0.11	0.0133925	CD8 Tem	TCEAL4
1.08864e-06	-0.282164	0.374	0.563	0.0136972	CD8 Tem	RAN
1.7423e-06	-0.290781	0.106	0.207	0.0219216	CD8 Tem	PPM1K
2.37302e-06	-0.287055	0.15	0.265	0.0298573	CD8 Tem	PMAIP1
4.0774e-06	-0.593284	0.051	0.122	0.0513018	CD8 Tem	KLRC1
4.48944e-06	-0.311769	0.14	0.246	0.0564861	CD8 Tem	GADD45B
6.69805e-06	0.532993	0.492	0.421	0.0842748	CD8 Tem	FOS
7.65728e-06	-0.870857	0.081	0.16	0.096344	CD8 Tem	STMN1
7.69813e-06	0.686128	0.232	0.162	0.0968579	CD8 Tem	GZMH
8.01614e-06	-0.387879	0.049	0.118	0.100859	CD8 Tem	AQP3
8.6382e-06	-0.418138	0.104	0.193	0.108686	CD8 Tem	FABP5
9.75768e-06	-0.346467	0.055	0.126	0.122771	CD8 Tem	DDX58
2.66798e-05	-0.26488	0.134	0.23	0.335685	CD8 Tem	NT5C3A
3.27578e-05	-0.30769	0.071	0.144	0.412158	CD8 Tem	HIST1H4C
4.15075e-05	-0.347616	0.4	0.555	0.522247	CD8 Tem	CKLF
0.00011289	-0.395019	0.049	0.105	1	CD8 Tem	NR4A2
0.000128946	-0.259379	0.439	0.576	1	CD8 Tem	CD27
0.000163044	-0.539849	0.226	0.313	1	CD8 Tem	LAG3
0.00035575	0.70667	0.161	0.117	1	CD8 Tem	NUCB2
0.000842328	0.576437	0.15	0.109	1	CD8 Tem	TAGAP
0.00144686	-0.308733	0.276	0.371	1	CD8 Tem	IL7R
0.00179868	0.446074	0.411	0.387	1	CD8 Tem	DNAJB1
0.00385005	0.406099	0.126	0.088	1	CD8 Tem	ZNF683
0.00613009	0.618667	0.146	0.116	1	CD8 Tem	HMGA1
0.00655989	0.325484	0.128	0.093	1	CD8 Tem	PLAC8
0	2.94483	0.618	0.055	0	CD8 GD	ZNF683
5.39447e-154	2.15136	0.581	0.108	6.78732e-150	CD8 GD	KLRD1
1.92183e-136	2.13379	0.408	0.058	2.41804e-132	CD8 GD	XCL1
2.03517e-79	1.60669	0.618	0.219	2.56066e-75	CD8 GD	CTSW
4.14843e-78	1.19707	0.919	0.511	5.21955e-74	CD8 GD	CCL5
1.70738e-75	1.59958	0.225	0.03	2.14823e-71	CD8 GD	XCL2
3.36444e-54	1.64091	0.296	0.07	4.23314e-50	CD8 GD	KLRC2
1.49121e-46	1.26986	0.44	0.159	1.87624e-42	CD8 GD	CD8B
1.95388e-40	1.34386	0.408	0.157	2.45837e-36	CD8 GD	HOPX
3.46937e-36	-1.02435	0.777	0.861	4.36516e-32	CD8 GD	GAPDH
1.13157e-35	1.11164	0.442	0.184	1.42374e-31	CD8 GD	CD8A
1.9245e-34	-1.57087	0.152	0.484	2.42141e-30	CD8 GD	TIGIT
1.27319e-33	-2.72888	0.094	0.402	1.60193e-29	CD8 GD	TNFRSF4
3.06676e-31	-1.70624	0.097	0.401	3.85859e-27	CD8 GD	BATF
3.35227e-30	1.27903	0.141	0.029	4.21782e-26	CD8 GD	IFITM3
5.20238e-30	-1.0131	0.626	0.796	6.54563e-26	CD8 GD	CD74
3.80805e-29	-1.56476	0.073	0.366	4.79129e-25	CD8 GD	DUSP4
4.13104e-29	-1.72667	0.079	0.371	5.19768e-25	CD8 GD	CREM
4.67363e-28	-1.78173	0.115	0.397	5.88036e-24	CD8 GD	TNFRSF18
7.89661e-27	-1.27276	0.424	0.69	9.93551e-23	CD8 GD	RGS1
9.78983e-26	1.04225	0.181	0.051	1.23176e-21	CD8 GD	C1orf162
9.89919e-26	-1.61796	0.021	0.263	1.24552e-21	CD8 GD	CTLA4
3.92552e-25	-1.37716	0.131	0.413	4.93908e-21	CD8 GD	HLA-DRB1
3.48394e-24	0.980318	0.571	0.392	4.3835e-20	CD8 GD	CD63
4.93429e-24	1.19475	0.272	0.105	6.20832e-20	CD8 GD	KLRC1
1.46431e-23	-1.05444	0.175	0.458	1.84239e-19	CD8 GD	TYMP
2.13202e-23	-3.39137	0.018	0.24	2.68251e-19	CD8 GD	CXCL13
3.55711e-23	0.684692	0.707	0.486	4.47555e-19	CD8 GD	ZFP36L2
3.74001e-23	-0.976239	0.196	0.483	4.70568e-19	CD8 GD	SPOCK2
5.39703e-23	-0.717819	0.707	0.824	6.79055e-19	CD8 GD	SRGN
5.40282e-23	-1.3841	0.068	0.312	6.79783e-19	CD8 GD	CORO1B
1.83323e-22	-0.453796	0.969	0.993	2.30656e-18	CD8 GD	TMSB10
7.61442e-22	-1.41955	0.037	0.261	9.58047e-18	CD8 GD	ICOS
1.56545e-21	-1.37825	0.024	0.238	1.96965e-17	CD8 GD	PHLDA1
3.41607e-21	-1.06298	0.131	0.387	4.2981e-17	CD8 GD	SH2D2A
7.43939e-21	-1.33968	0.105	0.344	9.36025e-17	CD8 GD	CXCR6
1.47817e-20	-0.938678	0.414	0.66	1.85983e-16	CD8 GD	MT2A
7.84852e-20	-1.14025	0.257	0.504	9.87501e-16	CD8 GD	IFI6
2.0239e-19	-1.00777	0.165	0.41	2.54647e-15	CD8 GD	CTSC
2.69753e-19	-1.05488	0.107	0.342	3.39403e-15	CD8 GD	TNFRSF1B
5.746e-19	-1.26447	0.026	0.22	7.22962e-15	CD8 GD	PDCD1
7.35982e-19	-1.70287	0.018	0.204	9.26013e-15	CD8 GD	IL2RA
1.6359e-18	0.915783	0.348	0.176	2.05829e-14	CD8 GD	ITM2C
1.78117e-18	-1.01944	0.264	0.512	2.24107e-14	CD8 GD	BIRC3
4.49125e-18	0.527448	0.806	0.626	5.65089e-14	CD8 GD	CD7
1.09016e-17	-1.04068	0.11	0.332	1.37164e-13	CD8 GD	SYNGR2
1.19503e-17	-0.906478	0.162	0.401	1.50358e-13	CD8 GD	GBP2
1.50544e-17	-0.943747	0.348	0.569	1.89415e-13	CD8 GD	PKM
2.71838e-17	-0.913241	0.071	0.277	3.42026e-13	CD8 GD	GALM
4.81576e-17	-0.993317	0.188	0.421	6.05919e-13	CD8 GD	MX1
6.71131e-17	-1.08107	0.058	0.251	8.44417e-13	CD8 GD	TNFRSF25
7.53989e-17	0.85958	0.154	0.052	9.4867e-13	CD8 GD	CRTAM
1.04066e-16	-1.07767	0.005	0.165	1.30936e-12	CD8 GD	FOXP3
1.15944e-16	-0.82679	0.17	0.405	1.45881e-12	CD8 GD	DNPH1
8.42927e-16	0.422899	0.694	0.524	1.06057e-11	CD8 GD	CD69
1.12205e-15	0.820754	0.123	0.038	1.41176e-11	CD8 GD	CD9
1.1896e-15	-0.572386	0.531	0.728	1.49675e-11	CD8 GD	SUB1
2.5754e-15	-0.926275	0.152	0.363	3.24037e-11	CD8 GD	EPSTI1
3.26987e-15	-1.23467	0.045	0.214	4.11416e-11	CD8 GD	HAVCR2
3.60929e-15	-0.997388	0.034	0.201	4.54121e-11	CD8 GD	TBC1D4
1.033e-14	1.05086	0.236	0.113	1.29972e-10	CD8 GD	NUCB2
2.68633e-14	-1.12671	0.031	0.188	3.37994e-10	CD8 GD	TNFRSF9
6.28166e-14	-0.932124	0.008	0.145	7.90359e-10	CD8 GD	ENTPD1
1.20104e-13	-0.705112	0.191	0.405	1.51115e-09	CD8 GD	HLA-DPA1
1.28368e-13	0.855281	0.105	0.033	1.61512e-09	CD8 GD	NCR3
1.59601e-13	-0.829947	0.05	0.21	2.0081e-09	CD8 GD	CTSB
1.60868e-13	-1.08798	0.005	0.136	2.02404e-09	CD8 GD	ICA1
1.62679e-13	-0.82033	0.11	0.298	2.04683e-09	CD8 GD	OAS1
1.726e-13	-0.827969	0.026	0.173	2.17165e-09	CD8 GD	MT1E
1.83378e-13	-0.984734	0.141	0.327	2.30726e-09	CD8 GD	PIM2
2.09038e-13	-0.954872	0.016	0.153	2.63011e-09	CD8 GD	CSF1
2.50103e-13	0.827573	0.288	0.155	3.14679e-09	CD8 GD	NCF1
3.5938e-13	0.908945	0.181	0.078	4.52171e-09	CD8 GD	ITGA1
5.51534e-13	-0.77048	0.045	0.199	6.9394e-09	CD8 GD	HNRNPLL
5.75053e-13	-0.888329	0.026	0.168	7.23532e-09	CD8 GD	PRDM1
6.47544e-13	-0.820248	0.005	0.131	8.1474e-09	CD8 GD	LAYN
7.22358e-13	-0.966877	0.398	0.586	9.08871e-09	CD8 GD	SAT1
8.1486e-13	-0.933284	0.003	0.125	1.02526e-08	CD8 GD	LAIR2
9.79838e-13	-0.679947	0.246	0.45	1.23283e-08	CD8 GD	PGAM1
1.45186e-12	-0.740019	0.039	0.187	1.82673e-08	CD8 GD	CD79B
1.47318e-12	-0.830059	0.018	0.151	1.85356e-08	CD8 GD	MAF
2.40839e-12	-2.82866	0.021	0.149	3.03024e-08	CD8 GD	CCL3
2.69102e-12	-0.858714	0.037	0.178	3.38584e-08	CD8 GD	HERC5
3.13028e-12	-0.934217	0.152	0.333	3.93852e-08	CD8 GD	GPR183
4.35627e-12	-0.598876	0.382	0.586	5.48106e-08	CD8 GD	COTL1
4.93479e-12	-0.695707	0.094	0.263	6.20895e-08	CD8 GD	IFI44
5.28522e-12	-0.776145	0.079	0.24	6.64987e-08	CD8 GD	ACP5
5.64526e-12	-0.738443	0.034	0.172	7.10286e-08	CD8 GD	ADI1
6.97721e-12	-0.897433	0.102	0.266	8.77872e-08	CD8 GD	PMAIP1
1.09521e-11	-0.857447	0.099	0.264	1.37799e-07	CD8 GD	SOCS3
1.23622e-11	-1.10456	0.079	0.227	1.55541e-07	CD8 GD	HLA-DRA
1.27886e-11	0.696359	0.113	0.039	1.60907e-07	CD8 GD	PTGER2
1.5913e-11	-0.921275	0	0.107	2.00217e-07	CD8 GD	TSHZ2
1.6045e-11	-0.844031	0.021	0.146	2.01878e-07	CD8 GD	HLA-DQA1
1.61443e-11	-0.725427	0.05	0.194	2.03128e-07	CD8 GD	SPATS2L
1.83094e-11	-0.636278	0.128	0.307	2.30369e-07	CD8 GD	CD82
2.04418e-11	-0.733442	0.047	0.186	2.57199e-07	CD8 GD	LIMS1
3.56717e-11	-0.68418	0.018	0.139	4.48821e-07	CD8 GD	CD28
3.74388e-11	-0.738342	0.136	0.309	4.71055e-07	CD8 GD	PPA1
4.02711e-11	-0.606374	0.113	0.284	5.06691e-07	CD8 GD	PTTG1
4.24992e-11	-0.586959	0.115	0.285	5.34725e-07	CD8 GD	GTF3C6
4.52538e-11	-1.03219	0.432	0.598	5.69383e-07	CD8 GD	ISG15
5.25151e-11	-0.854819	0.251	0.43	6.60745e-07	CD8 GD	NFKBIA
6.26882e-11	-0.781784	0.102	0.258	7.88743e-07	CD8 GD	ARID5B
7.90156e-11	-0.296247	0.885	0.9	9.94175e-07	CD8 GD	MYL6
8.98764e-11	-0.613255	0.042	0.174	1.13083e-06	CD8 GD	NCF4
1.21678e-10	-0.683912	0.021	0.137	1.53096e-06	CD8 GD	NINJ2
1.40468e-10	-0.624865	0.134	0.299	1.76737e-06	CD8 GD	SIRPG
2.34924e-10	-0.766203	0.005	0.106	2.95581e-06	CD8 GD	IL1R2
2.47946e-10	-0.815877	0.016	0.124	3.11966e-06	CD8 GD	SOX4
2.74939e-10	-0.904939	0.026	0.141	3.45928e-06	CD8 GD	TNFSF13B
4.6149e-10	-0.568593	0.06	0.196	5.80647e-06	CD8 GD	NDFIP2
4.72705e-10	-0.593215	0.016	0.123	5.94758e-06	CD8 GD	ETV7
4.8719e-10	-0.557393	0.084	0.23	6.12983e-06	CD8 GD	ATOX1
5.67199e-10	-0.848503	0.12	0.267	7.1365e-06	CD8 GD	KLRB1
5.67276e-10	-0.521941	0.136	0.302	7.13747e-06	CD8 GD	SLIRP
1.01182e-09	-0.494015	0.283	0.477	1.27307e-05	CD8 GD	CALM3
1.10732e-09	-0.58477	0.047	0.17	1.39323e-05	CD8 GD	RILPL2
1.22247e-09	-0.601795	0.01	0.109	1.53811e-05	CD8 GD	CUL9
1.23308e-09	-0.781614	0.045	0.163	1.55146e-05	CD8 GD	MAGEH1
1.44142e-09	-0.768851	0.058	0.182	1.81359e-05	CD8 GD	HLA-DQB1
1.48178e-09	-0.435028	0.168	0.346	1.86438e-05	CD8 GD	SLA
1.58884e-09	-0.608039	0.264	0.444	1.99908e-05	CD8 GD	COX5A
1.59187e-09	-0.620745	0.22	0.396	2.00288e-05	CD8 GD	STAT1
1.93213e-09	-0.564061	0.055	0.18	2.431e-05	CD8 GD	HLA-DMA
2.074e-09	-0.972023	0.168	0.315	2.6095e-05	CD8 GD	LAG3
2.16899e-09	-0.606171	0.084	0.22	2.72902e-05	CD8 GD	GBP5
2.23573e-09	-0.500819	0.102	0.247	2.813e-05	CD8 GD	TNIP1
2.30243e-09	-0.494633	0.183	0.36	2.89692e-05	CD8 GD	TPM4
2.34087e-09	-0.646923	0.01	0.106	2.94529e-05	CD8 GD	FRMD4B
2.47162e-09	-0.628505	0.047	0.165	3.10979e-05	CD8 GD	LGALS9
2.99792e-09	-0.512611	0.079	0.215	3.77198e-05	CD8 GD	MTHFD2
3.81991e-09	-0.603174	0.024	0.126	4.80621e-05	CD8 GD	SNX9
3.87632e-09	-0.53752	0.123	0.274	4.87719e-05	CD8 GD	CCDC167
4.29994e-09	-0.565968	0.139	0.293	5.41019e-05	CD8 GD	GLRX
4.346e-09	-0.447438	0.327	0.523	5.46814e-05	CD8 GD	TXN
4.53632e-09	-0.665274	0.113	0.255	5.70759e-05	CD8 GD	SERPINB9
6.50645e-09	0.5685	0.49	0.395	8.18641e-05	CD8 GD	CXCR3
6.64427e-09	-0.473894	0.238	0.423	8.35983e-05	CD8 GD	PRDX1
6.66911e-09	-0.703183	0.16	0.316	8.39107e-05	CD8 GD	TNFSF10
7.17267e-09	-0.463594	0.118	0.269	9.02466e-05	CD8 GD	TXNDC17
1.19273e-08	-0.531022	0.081	0.208	0.000150069	CD8 GD	NR3C1
1.61414e-08	-0.515657	0.115	0.258	0.000203092	CD8 GD	TMEM173
1.62403e-08	-0.490868	0.076	0.203	0.000204335	CD8 GD	RHBDD2
1.69845e-08	0.509913	0.181	0.09	0.0002137	CD8 GD	PLAC8
1.83455e-08	-0.557184	0.013	0.101	0.000230822	CD8 GD	IL18R1
2.13121e-08	-0.518632	0.016	0.105	0.000268149	CD8 GD	SEC14L1
2.18281e-08	-0.938514	0.039	0.141	0.000274641	CD8 GD	IFNG
2.23838e-08	-0.575127	0.118	0.256	0.000281632	CD8 GD	RORA
2.35168e-08	-0.563502	0.144	0.29	0.000295888	CD8 GD	CCND2
2.4011e-08	-0.463628	0.026	0.123	0.000302106	CD8 GD	KCNN4
2.61562e-08	-0.567999	0.042	0.147	0.000329097	CD8 GD	TOX
2.83062e-08	-0.334555	0.12	0.267	0.000356149	CD8 GD	SEC11C
3.30261e-08	-0.541427	0.178	0.331	0.000415534	CD8 GD	SELL
3.39227e-08	-0.525158	0.086	0.211	0.000426816	CD8 GD	SMS
3.44965e-08	-0.511596	0.065	0.182	0.000434035	CD8 GD	CD59
3.70315e-08	-0.532628	0.065	0.18	0.00046593	CD8 GD	PMVK
3.93594e-08	-0.41478	0.565	0.709	0.00049522	CD8 GD	LY6E
4.04527e-08	-0.506784	0.021	0.112	0.000508976	CD8 GD	CCDC50
4.9404e-08	-0.449485	0.047	0.153	0.000621601	CD8 GD	NFKB2
4.95427e-08	-0.488052	0.49	0.614	0.000623346	CD8 GD	ENO1
7.34012e-08	-0.498085	0.065	0.178	0.000923534	CD8 GD	EED
7.3606e-08	-0.539693	0.031	0.126	0.00092611	CD8 GD	GADD45A
7.90834e-08	-0.432415	0.416	0.589	0.000995027	CD8 GD	DYNLL1
8.13508e-08	-0.464713	0.06	0.171	0.00102356	CD8 GD	NAMPT
8.14779e-08	-0.370474	0.11	0.246	0.00102515	CD8 GD	PPM1G
8.80259e-08	-0.444539	0.018	0.104	0.00110754	CD8 GD	JAKMIP1
8.9275e-08	-0.494932	0.364	0.533	0.00112326	CD8 GD	ITM2A
9.85096e-08	-0.552046	0.024	0.111	0.00123945	CD8 GD	PHACTR2
1.03566e-07	-0.4087	0.118	0.253	0.00130307	CD8 GD	DYNC1I2
1.15752e-07	-0.436733	0.055	0.161	0.00145639	CD8 GD	FAS
1.21122e-07	-0.397459	0.058	0.166	0.00152396	CD8 GD	BTG3
1.22177e-07	-0.59775	0.029	0.119	0.00153723	CD8 GD	CMPK2
1.26578e-07	-1.91304	0.052	0.147	0.0015926	CD8 GD	IFI27
1.43493e-07	-0.470812	0.076	0.191	0.00180543	CD8 GD	MAP2K3
1.53706e-07	-0.505797	0.05	0.152	0.00193392	CD8 GD	PTMS
1.70246e-07	-0.357726	0.071	0.184	0.00214203	CD8 GD	TOP1
2.38038e-07	-0.355556	0.398	0.573	0.002995	CD8 GD	PARK7
2.54823e-07	-0.446921	0.314	0.474	0.00320618	CD8 GD	ZFP36L1
2.82224e-07	-0.461602	0.372	0.53	0.00355094	CD8 GD	BST2
2.87814e-07	-0.385755	0.134	0.269	0.00362128	CD8 GD	RHOG
3.10289e-07	-0.379418	0.094	0.214	0.00390405	CD8 GD	HPRT1
3.24993e-07	-0.363002	0.505	0.652	0.00408906	CD8 GD	LDHA
3.31737e-07	-0.535205	0.461	0.61	0.00417392	CD8 GD	ISG20
3.48084e-07	-0.379599	0.047	0.145	0.0043796	CD8 GD	EFHD2
3.79377e-07	-0.378264	0.107	0.232	0.00477333	CD8 GD	TMEM167A
3.8416e-07	-0.429342	0.031	0.119	0.0048335	CD8 GD	ARL3
3.87899e-07	-0.561521	0.068	0.171	0.00488054	CD8 GD	USP18
4.40972e-07	-0.355292	0.126	0.259	0.00554831	CD8 GD	MRPL52
4.83145e-07	-0.329968	0.113	0.24	0.00607893	CD8 GD	HSBP1
6.69872e-07	-0.314164	0.147	0.287	0.00842833	CD8 GD	PSMA3
6.76039e-07	-0.638946	0.351	0.469	0.00850592	CD8 GD	GZMA
7.27992e-07	-0.422905	0.037	0.124	0.00915959	CD8 GD	KIF20B
7.53116e-07	-0.399791	0.055	0.152	0.0094757	CD8 GD	APLP2
8.46974e-07	-0.55184	0.06	0.156	0.0106566	CD8 GD	CKS2
9.05827e-07	-0.363446	0.026	0.107	0.0113971	CD8 GD	TFRC
9.221e-07	-0.956382	0.042	0.128	0.0116019	CD8 GD	LMNA
9.28599e-07	-0.408666	0.134	0.26	0.0116836	CD8 GD	RHOC
1.01119e-06	-0.478433	0.149	0.273	0.0127227	CD8 GD	CD6
1.04492e-06	0.633801	0.134	0.068	0.0131472	CD8 GD	HSPA6
1.18929e-06	-0.416238	0.045	0.133	0.0149636	CD8 GD	LMNB1
1.19432e-06	-0.409041	0.188	0.325	0.0150269	CD8 GD	CACYBP
1.24479e-06	-0.368313	0.065	0.166	0.0156619	CD8 GD	TNIP2
1.25357e-06	-0.435977	0.068	0.167	0.0157724	CD8 GD	HAPLN3
1.31938e-06	-0.378585	0.081	0.187	0.0166004	CD8 GD	HTATIP2
1.33642e-06	-0.342389	0.039	0.126	0.0168149	CD8 GD	CASP3
1.57135e-06	-0.305214	0.186	0.33	0.0197707	CD8 GD	CHMP5
1.61936e-06	-0.343278	0.131	0.256	0.0203747	CD8 GD	PSMC3
1.62168e-06	-0.405603	0.055	0.147	0.020404	CD8 GD	MRPS16
1.62736e-06	-0.559173	0.05	0.139	0.0204754	CD8 GD	RTKN2
1.65638e-06	-0.550548	0.202	0.332	0.0208406	CD8 GD	IFI44L
2.00138e-06	-0.54785	0.272	0.41	0.0251814	CD8 GD	DDIT4
2.0026e-06	-0.29696	0.034	0.115	0.0251967	CD8 GD	ACOT9
2.03815e-06	-0.374037	0.086	0.191	0.025644	CD8 GD	HADHB
2.15439e-06	-0.449273	0.037	0.118	0.0271065	CD8 GD	LTA
2.34822e-06	-0.379403	0.128	0.248	0.0295453	CD8 GD	GATA3
2.5589e-06	-0.38635	0.026	0.101	0.0321961	CD8 GD	SLC1A5
2.61641e-06	-0.33928	0.126	0.245	0.0329196	CD8 GD	LAP3
2.65023e-06	-0.351574	0.154	0.283	0.0333452	CD8 GD	YWHAH
2.7186e-06	-0.393715	0.144	0.267	0.0342054	CD8 GD	IFI35
2.87409e-06	-0.285947	0.157	0.286	0.0361618	CD8 GD	PHPT1
2.91379e-06	-0.36682	0.034	0.112	0.0366613	CD8 GD	IL21R
3.00969e-06	-0.341898	0.243	0.398	0.0378679	CD8 GD	COX17
3.43069e-06	-0.316513	0.094	0.201	0.0431649	CD8 GD	GRSF1
3.62223e-06	-0.318506	0.209	0.351	0.0455749	CD8 GD	UCP2
3.96414e-06	-0.771894	0.283	0.413	0.0498768	CD8 GD	TUBA1B
4.31234e-06	-0.381699	0.076	0.174	0.0542579	CD8 GD	SYTL3
4.94053e-06	-0.314834	0.272	0.428	0.0621618	CD8 GD	PRDX2
4.94753e-06	-0.26417	0.11	0.223	0.0622499	CD8 GD	SMC3
5.05882e-06	-0.267295	0.063	0.156	0.0636501	CD8 GD	SLAMF1
5.93758e-06	-0.337591	0.199	0.337	0.0747066	CD8 GD	RBPJ
6.33977e-06	-0.310293	0.071	0.165	0.079767	CD8 GD	HOXB2
6.35282e-06	-0.270177	0.162	0.291	0.0799312	CD8 GD	ILF2
6.58269e-06	-0.398461	0.042	0.121	0.0828234	CD8 GD	CCR5
6.741e-06	-0.277249	0.063	0.153	0.0848152	CD8 GD	RAB33A
6.98423e-06	-0.37881	0.037	0.111	0.0878756	CD8 GD	CNP
7.52658e-06	-0.340268	0.042	0.12	0.0946995	CD8 GD	CBX1
7.8122e-06	-0.325303	0.081	0.178	0.0982932	CD8 GD	TRAF1
8.82196e-06	-0.352397	0.191	0.318	0.110998	CD8 GD	SOCS1
9.57839e-06	0.554582	0.173	0.104	0.120515	CD8 GD	LEF1
1.1153e-05	-0.377424	0.034	0.106	0.140328	CD8 GD	IFIH1
1.16226e-05	-0.298155	0.262	0.409	0.146235	CD8 GD	EZR
1.34333e-05	-0.336088	0.249	0.393	0.169018	CD8 GD	ARL6IP1
1.38791e-05	-0.336591	0.047	0.124	0.174627	CD8 GD	TSPAN5
1.41117e-05	-0.347603	0.107	0.209	0.177554	CD8 GD	ANKRD10
1.4588e-05	-0.473351	0.045	0.12	0.183547	CD8 GD	PLK3
1.49063e-05	-0.319496	0.042	0.116	0.187551	CD8 GD	GGCT
1.78065e-05	-0.320901	0.073	0.161	0.224042	CD8 GD	CTNNB1
1.89077e-05	-0.324284	0.204	0.335	0.237897	CD8 GD	CFLAR
2.29051e-05	-0.314599	0.037	0.107	0.288192	CD8 GD	NEDD9
2.4651e-05	0.257323	0.699	0.646	0.310159	CD8 GD	VIM
2.7368e-05	-0.395673	0.134	0.237	0.344344	CD8 GD	SAMD9L
2.91895e-05	-0.279702	0.034	0.101	0.367262	CD8 GD	MCM5
2.97611e-05	-0.254989	0.099	0.196	0.374454	CD8 GD	PSMB5
3.19057e-05	-0.302104	0.259	0.393	0.401437	CD8 GD	PDIA6
3.6943e-05	-0.352556	0.073	0.155	0.464817	CD8 GD	FAM118A
3.7186e-05	-0.339713	0.039	0.108	0.467875	CD8 GD	GCNT1
3.79547e-05	-0.281498	0.034	0.1	0.477545	CD8 GD	LRRC59
3.90508e-05	-0.588809	0.113	0.206	0.491337	CD8 GD	CMC1
4.24739e-05	-0.393455	0.055	0.129	0.534407	CD8 GD	KPNA2
4.45704e-05	-0.297304	0.05	0.123	0.560784	CD8 GD	NUDT1
4.49116e-05	-0.300614	0.209	0.333	0.565078	CD8 GD	SFT2D1
5.45114e-05	-0.294758	0.118	0.216	0.685862	CD8 GD	SLBP
5.65949e-05	-0.296691	0.037	0.102	0.712077	CD8 GD	UCHL3
5.94031e-05	0.299452	0.516	0.459	0.74741	CD8 GD	IER2
6.1326e-05	-0.709859	0.068	0.141	0.771603	CD8 GD	CCR7
6.16924e-05	-0.2805	0.17	0.285	0.776214	CD8 GD	ANP32A
6.22493e-05	-0.256152	0.157	0.268	0.783221	CD8 GD	BAX
6.78995e-05	-0.289977	0.065	0.142	0.854311	CD8 GD	RFTN1
6.79925e-05	-0.26449	0.16	0.269	0.855482	CD8 GD	HSPB11
6.92447e-05	0.428541	0.272	0.195	0.871237	CD8 GD	GPR171
9.09411e-05	-0.25469	0.134	0.232	1	CD8 GD	IDH2
0.000101869	0.581968	0.254	0.188	1	CD8 GD	CAPG
0.000146788	-0.339584	0.047	0.111	1	CD8 GD	IFIT5
0.000147676	-0.251359	0.047	0.113	1	CD8 GD	RAB11FIP1
0.000168344	-0.269461	0.05	0.115	1	CD8 GD	SNRPA
0.00017332	-0.39663	0.141	0.232	1	CD8 GD	PLSCR1
0.000173706	-0.285401	0.312	0.44	1	CD8 GD	UBE2L6
0.000178191	-0.28216	0.058	0.127	1	CD8 GD	OAS3
0.000215358	-0.261401	0.317	0.456	1	CD8 GD	SRSF2
0.000261222	-0.400375	0.128	0.213	1	CD8 GD	PIM3
0.000266512	-0.281554	0.097	0.176	1	CD8 GD	GBP4
0.000268041	-0.370046	0.097	0.174	1	CD8 GD	MX2
0.000268169	-0.267033	0.092	0.17	1	CD8 GD	HIF1A
0.000288389	-0.527072	0.175	0.262	1	CD8 GD	RGS2
0.000321503	-0.282224	0.277	0.397	1	CD8 GD	HLA-DPB1
0.000357572	-0.420334	0.058	0.12	1	CD8 GD	RSAD2
0.000375313	-0.263902	0.058	0.121	1	CD8 GD	MIS18BP1
0.000376424	-1.59243	0.183	0.261	1	CD8 GD	CCL4
0.000381879	-0.398801	0.113	0.19	1	CD8 GD	FABP5
0.00040474	-0.265509	0.312	0.44	1	CD8 GD	YWHAQ
0.000433997	-0.514691	0.113	0.187	1	CD8 GD	IFIT1
0.000617876	-0.305051	0.526	0.632	1	CD8 GD	TPI1
0.000691745	-0.387712	0.058	0.115	1	CD8 GD	AQP3
0.000734523	-1.0238	0.168	0.234	1	CD8 GD	GZMB
0.000778784	-0.283282	0.312	0.421	1	CD8 GD	RANBP1
0.000837356	-0.548759	0.267	0.359	1	CD8 GD	LGALS1
0.000860642	-0.305459	0.084	0.15	1	CD8 GD	PCNA
0.000940731	-0.28682	0.144	0.227	1	CD8 GD	NT5C3A
0.00130939	-0.272623	0.065	0.123	1	CD8 GD	DDX58
0.00131775	-0.308124	0.466	0.598	1	CD8 GD	HMGN2
0.0015072	0.539335	0.272	0.227	1	CD8 GD	C12orf75
0.00176728	-0.490935	0.312	0.404	1	CD8 GD	TUBB
0.00177195	-0.358652	0.181	0.265	1	CD8 GD	YPEL5
0.00203487	-0.257091	0.306	0.416	1	CD8 GD	HSPA1A
0.00212307	-0.281138	0.063	0.117	1	CD8 GD	TGIF1
0.0029123	0.678401	0.272	0.22	1	CD8 GD	GNLY
0.00343614	-0.565407	0.128	0.19	1	CD8 GD	IFIT3
0.00404809	-0.486189	0.058	0.103	1	CD8 GD	NR4A2
0.00430204	-0.300993	0.073	0.125	1	CD8 GD	PTGER4
0.00436102	-0.485237	0.293	0.377	1	CD8 GD	HMGB2
0.00509624	0.291403	0.128	0.087	1	CD8 GD	CLIC3
0.00518823	0.482178	0.233	0.19	1	CD8 GD	JAML
0.00583949	-0.348023	0.435	0.532	1	CD8 GD	H2AFZ
0.00632975	-0.806682	0.105	0.156	1	CD8 GD	STMN1
0.00840233	0.390714	0.283	0.245	1	CD8 GD	GSTP1
0	2.9431	0.822	0.225	0	CD4 FOXP3	TNFRSF4
0	2.59137	0.568	0.059	0	CD4 FOXP3	IL2RA
0	2.03399	0.797	0.23	0	CD4 FOXP3	TNFRSF18
0	1.92378	0.477	0.039	0	CD4 FOXP3	FOXP3
0	1.27093	0.993	0.935	0	CD4 FOXP3	IL32
4.49027e-307	1.83063	0.759	0.247	5.64966e-303	CD4 FOXP3	BATF
1.16992e-301	-4.0486	0.149	0.676	1.47199e-297	CD4 FOXP3	CCL5
2.67693e-274	1.77847	0.396	0.039	3.36811e-270	CD4 FOXP3	RTKN2
5.91996e-271	1.77579	0.577	0.13	7.4485e-267	CD4 FOXP3	CTLA4
7.77057e-247	1.44399	0.814	0.336	9.77693e-243	CD4 FOXP3	TIGIT
3.25272e-231	1.63776	0.311	0.024	4.09257e-227	CD4 FOXP3	IL1R2
1.07163e-220	1.50917	0.465	0.092	1.34833e-216	CD4 FOXP3	TBC1D4
2.12223e-220	1.50904	0.641	0.198	2.67019e-216	CD4 FOXP3	PIM2
1.80786e-213	-2.8854	0.131	0.578	2.27465e-209	CD4 FOXP3	GZMA
1.23134e-210	1.59761	0.539	0.142	1.54927e-206	CD4 FOXP3	ICOS
3.28381e-205	-3.14004	0.059	0.499	4.13169e-201	CD4 FOXP3	ANXA1
1.38178e-192	1.62258	0.388	0.072	1.73855e-188	CD4 FOXP3	MAGEH1
1.77527e-190	1.31134	0.298	0.033	2.23365e-186	CD4 FOXP3	CUL9
1.72009e-183	1.28982	0.331	0.049	2.16422e-179	CD4 FOXP3	LAYN
3.36835e-183	1.34978	0.647	0.24	4.23806e-179	CD4 FOXP3	DUSP4
2.43125e-182	1.33049	0.622	0.222	3.059e-178	CD4 FOXP3	TNFRSF1B
5.80269e-181	1.65687	0.418	0.092	7.30095e-177	CD4 FOXP3	TNFRSF9
3.2512e-177	1.43872	0.316	0.046	4.09066e-173	CD4 FOXP3	LAIR2
1.46179e-169	1.38285	0.601	0.216	1.83922e-165	CD4 FOXP3	SYNGR2
2.64149e-158	1.13158	0.73	0.337	3.32352e-154	CD4 FOXP3	TYMP
1.65925e-156	-2.42805	0.275	0.6	2.08767e-152	CD4 FOXP3	CXCR4
7.18901e-156	1.4129	0.305	0.05	9.04521e-152	CD4 FOXP3	SOX4
3.03234e-155	1.25479	0.31	0.052	3.81528e-151	CD4 FOXP3	GADD45A
4.98365e-153	1.07899	0.685	0.284	6.27042e-149	CD4 FOXP3	DNPH1
2.41888e-151	1.01093	0.885	0.551	3.04343e-147	CD4 FOXP3	CD7
7.16319e-151	0.811788	0.98	0.836	9.01273e-147	CD4 FOXP3	S100A4
3.02324e-147	1.11744	0.459	0.136	3.80384e-143	CD4 FOXP3	ATOX1
5.19889e-147	1.1931	0.562	0.201	6.54125e-143	CD4 FOXP3	CORO1B
3.3331e-146	1.16731	0.205	0.016	4.19371e-142	CD4 FOXP3	FANK1
3.89236e-146	0.950185	0.849	0.463	4.89736e-142	CD4 FOXP3	CD27
4.16536e-146	1.14251	0.806	0.464	5.24085e-142	CD4 FOXP3	PKM
4.17968e-144	1.28489	0.401	0.107	5.25887e-140	CD4 FOXP3	SPATS2L
5.16917e-144	1.11885	0.501	0.158	6.50385e-140	CD4 FOXP3	ARID5B
1.65575e-141	-3.17449	0.043	0.382	2.08326e-137	CD4 FOXP3	GZMK
1.78926e-139	1.14546	0.666	0.297	2.25125e-135	CD4 FOXP3	CTSC
2.54662e-139	-1.99317	0.313	0.614	3.20415e-135	CD4 FOXP3	CD69
2.846e-139	1.36477	0.31	0.062	3.58084e-135	CD4 FOXP3	ICA1
2.72675e-138	0.96975	0.829	0.483	3.4308e-134	CD4 FOXP3	SAT1
3.86646e-138	1.09612	0.659	0.287	4.86478e-134	CD4 FOXP3	GBP2
8.65136e-138	1.12521	0.48	0.155	1.08851e-133	CD4 FOXP3	GATA3
4.8357e-137	0.985511	0.212	0.021	6.08428e-133	CD4 FOXP3	LAPTM4B
9.04623e-137	1.04298	0.39	0.102	1.1382e-132	CD4 FOXP3	CD79B
1.41204e-136	1.08149	0.713	0.332	1.77663e-132	CD4 FOXP3	COX5A
7.10991e-130	-1.80773	0.209	0.534	8.94569e-126	CD4 FOXP3	ALOX5AP
2.81496e-125	-2.87448	0.128	0.438	3.54178e-121	CD4 FOXP3	NKG7
3.26913e-120	0.970892	0.18	0.016	4.11322e-116	CD4 FOXP3	PTGIR
9.78053e-120	0.943753	0.526	0.197	1.23059e-115	CD4 FOXP3	GLRX
3.05957e-119	-1.91008	0.297	0.573	3.84955e-115	CD4 FOXP3	ZFP36L2
3.77638e-117	0.93204	0.381	0.109	4.75144e-113	CD4 FOXP3	HTATIP2
1.54885e-116	1.05268	0.365	0.103	1.94877e-112	CD4 FOXP3	TRAF1
5.90272e-111	0.909176	0.144	0.008	7.4268e-107	CD4 FOXP3	GNG8
1.12005e-109	0.872902	0.24	0.044	1.40924e-105	CD4 FOXP3	IL18R1
1.45705e-108	0.803529	0.457	0.16	1.83326e-104	CD4 FOXP3	TNIP1
1.59772e-107	1.07519	0.461	0.169	2.01025e-103	CD4 FOXP3	SERPINB9
4.03448e-105	0.96286	0.249	0.051	5.07618e-101	CD4 FOXP3	GCNT1
5.36356e-105	0.892353	0.743	0.408	6.74843e-101	CD4 FOXP3	BIRC3
4.20177e-103	0.905895	0.344	0.102	5.28667e-99	CD4 FOXP3	NCF4
5.76966e-102	0.683441	0.97	0.815	7.25938e-98	CD4 FOXP3	GAPDH
1.7682e-100	0.997442	0.431	0.158	2.22475e-96	CD4 FOXP3	ACP5
8.74258e-100	-2.21259	0.051	0.314	1.09999e-95	CD4 FOXP3	CTSW
1.52625e-99	1.0203	0.188	0.028	1.92033e-95	CD4 FOXP3	PTP4A3
3.05251e-99	1.06246	0.462	0.181	3.84067e-95	CD4 FOXP3	PMAIP1
3.75513e-99	0.930036	0.177	0.023	4.72471e-95	CD4 FOXP3	ZBTB32
3.26187e-95	0.739077	0.719	0.373	4.10409e-91	CD4 FOXP3	SPOCK2
2.12876e-94	0.894016	0.308	0.088	2.67841e-90	CD4 FOXP3	APLP2
9.32118e-91	0.779205	0.238	0.054	1.17279e-86	CD4 FOXP3	EPHX2
9.94787e-91	0.947111	0.413	0.156	1.25164e-86	CD4 FOXP3	PHLDA1
1.57907e-88	0.601606	0.948	0.769	1.98679e-84	CD4 FOXP3	SRGN
1.39829e-85	0.778312	0.373	0.131	1.75932e-81	CD4 FOXP3	RHBDD2
1.91342e-85	-2.05689	0.031	0.261	2.40746e-81	CD4 FOXP3	CD8A
3.60523e-85	0.972695	0.39	0.145	4.5361e-81	CD4 FOXP3	ID3
6.76508e-85	0.493621	0.976	0.871	8.51182e-81	CD4 FOXP3	MYL6
5.08953e-84	0.825179	0.158	0.023	6.40364e-80	CD4 FOXP3	EBI3
1.4257e-83	0.748685	0.816	0.531	1.79382e-79	CD4 FOXP3	ENO1
1.99181e-83	0.744085	0.551	0.249	2.50609e-79	CD4 FOXP3	CXCR6
2.38129e-83	-2.47177	0.079	0.319	2.99614e-79	CD4 FOXP3	CCL4
1.15582e-81	0.743947	0.558	0.265	1.45425e-77	CD4 FOXP3	UCP2
1.48005e-81	0.758057	0.171	0.03	1.8622e-77	CD4 FOXP3	F5
2.46688e-81	1.08087	0.38	0.147	3.10383e-77	CD4 FOXP3	PIM3
8.9592e-81	0.773024	0.451	0.19	1.12725e-76	CD4 FOXP3	TXNDC17
1.18318e-80	0.757208	0.183	0.035	1.48868e-76	CD4 FOXP3	CRADD
2.52154e-80	0.707405	0.474	0.202	3.17261e-76	CD4 FOXP3	IL2RB
3.41499e-80	-1.67445	0.055	0.284	4.29674e-76	CD4 FOXP3	TRAT1
4.79967e-80	0.79744	0.585	0.294	6.03895e-76	CD4 FOXP3	SH2D2A
4.90726e-80	0.78178	0.188	0.038	6.17432e-76	CD4 FOXP3	IKZF4
3.59925e-79	0.541351	0.574	0.273	4.52858e-75	CD4 FOXP3	CREM
1.87576e-78	0.778981	0.191	0.04	2.36009e-74	CD4 FOXP3	STAM
2.05768e-78	0.734182	0.236	0.061	2.58898e-74	CD4 FOXP3	IL21R
1.00814e-76	0.794809	0.192	0.042	1.26844e-72	CD4 FOXP3	GK
1.43228e-76	0.784002	0.225	0.058	1.8021e-72	CD4 FOXP3	TFRC
3.46741e-76	0.509096	0.946	0.727	4.36269e-72	CD4 FOXP3	CD74
2.80895e-75	0.763429	0.522	0.248	3.53421e-71	CD4 FOXP3	UGP2
4.37124e-75	0.62125	0.272	0.08	5.4999e-71	CD4 FOXP3	CD28
4.73914e-75	0.750407	0.318	0.108	5.96278e-71	CD4 FOXP3	NAMPT
9.45429e-75	0.941094	0.182	0.038	1.18954e-70	CD4 FOXP3	SDC4
4.91701e-73	-1.85831	0.028	0.231	6.18658e-69	CD4 FOXP3	CD8B
1.14965e-72	0.699099	0.531	0.254	1.44649e-68	CD4 FOXP3	CFLAR
2.49818e-72	0.69786	0.194	0.045	3.14321e-68	CD4 FOXP3	MZB1
6.33864e-72	0.599421	0.12	0.014	7.97527e-68	CD4 FOXP3	TNFRSF8
2.39806e-71	0.792912	0.238	0.068	3.01724e-67	CD4 FOXP3	LTA
1.94e-69	0.625384	0.233	0.066	2.44091e-65	CD4 FOXP3	ACOT9
5.66891e-69	0.701024	0.201	0.051	7.13262e-65	CD4 FOXP3	MAP1LC3A
3.03909e-68	0.696693	0.154	0.029	3.82378e-64	CD4 FOXP3	HACD1
4.01042e-68	0.728362	0.174	0.037	5.04592e-64	CD4 FOXP3	OTUD5
1.71175e-67	0.722551	0.202	0.051	2.15373e-63	CD4 FOXP3	BCL2L1
6.95628e-67	0.778737	0.361	0.147	8.75239e-63	CD4 FOXP3	SMS
7.73197e-67	0.697674	0.673	0.389	9.72837e-63	CD4 FOXP3	ZFP36L1
1.36306e-66	0.633887	0.43	0.188	1.715e-62	CD4 FOXP3	RHOC
1.66123e-66	0.643428	0.285	0.098	2.09016e-62	CD4 FOXP3	RAB33A
1.0785e-65	-1.82437	0.035	0.223	1.35697e-61	CD4 FOXP3	HOPX
2.51652e-65	0.720322	0.178	0.041	3.16629e-61	CD4 FOXP3	THADA
2.94203e-65	0.649091	0.471	0.22	3.70166e-61	CD4 FOXP3	OAS1
3.19182e-65	0.654106	0.438	0.197	4.01595e-61	CD4 FOXP3	RHOG
8.04104e-65	0.708732	0.177	0.041	1.01172e-60	CD4 FOXP3	CD79A
1.3033e-64	0.708494	0.329	0.127	1.63982e-60	CD4 FOXP3	NINJ1
3.24737e-64	0.584735	0.694	0.383	4.08584e-60	CD4 FOXP3	CALM3
3.42483e-64	0.621084	0.362	0.146	4.30912e-60	CD4 FOXP3	ANKRD10
1.23842e-63	0.698202	0.163	0.035	1.55818e-59	CD4 FOXP3	ADTRP
2.4075e-63	0.702031	0.236	0.074	3.02912e-59	CD4 FOXP3	KCNN4
5.65656e-63	0.643262	0.155	0.032	7.11709e-59	CD4 FOXP3	IKZF2
8.01819e-63	0.722082	0.591	0.334	1.00885e-58	CD4 FOXP3	DDIT4
2.17599e-62	0.601269	0.52	0.255	2.73783e-58	CD4 FOXP3	SFT2D1
3.10046e-62	0.671203	0.319	0.123	3.901e-58	CD4 FOXP3	CD59
5.07147e-62	0.6516	0.346	0.14	6.38093e-58	CD4 FOXP3	GRSF1
6.60642e-62	0.654019	0.21	0.06	8.3122e-58	CD4 FOXP3	SEC14L1
8.57412e-62	0.631966	0.544	0.28	1.0788e-57	CD4 FOXP3	EPSTI1
2.14221e-61	0.601242	0.151	0.031	2.69533e-57	CD4 FOXP3	MGST2
1.0934e-60	0.577753	0.403	0.179	1.37571e-56	CD4 FOXP3	PPM1G
6.43742e-60	0.565206	0.886	0.628	8.09956e-56	CD4 FOXP3	LTB
2.63253e-59	0.688151	0.262	0.091	3.31225e-55	CD4 FOXP3	ENTPD1
6.01383e-59	0.592931	0.41	0.186	7.5666e-55	CD4 FOXP3	DYNC1I2
6.84128e-59	0.629113	0.465	0.226	8.6077e-55	CD4 FOXP3	SIRPG
3.23758e-58	0.608706	0.297	0.112	4.07352e-54	CD4 FOXP3	HAPLN3
3.904e-58	0.562015	0.368	0.156	4.91201e-54	CD4 FOXP3	GBP5
1.47185e-57	0.539908	0.281	0.103	1.85189e-53	CD4 FOXP3	SLAMF1
1.82609e-57	0.621357	0.455	0.219	2.29759e-53	CD4 FOXP3	CCND2
1.91006e-57	0.672678	0.161	0.038	2.40323e-53	CD4 FOXP3	CCNG2
2.1247e-57	0.645813	0.537	0.286	2.6733e-53	CD4 FOXP3	HSPB1
4.07093e-57	0.528949	0.77	0.488	5.12205e-53	CD4 FOXP3	PARK7
4.67371e-57	0.515475	0.45	0.211	5.88046e-53	CD4 FOXP3	GTF3C6
2.92602e-56	0.528772	0.732	0.441	3.68152e-52	CD4 FOXP3	FKBP1A
3.46552e-55	-1.83107	0.022	0.181	4.36032e-51	CD4 FOXP3	KLRD1
5.66689e-55	0.562582	0.2	0.06	7.13008e-51	CD4 FOXP3	MALT1
7.3275e-55	0.619822	0.233	0.079	9.21946e-51	CD4 FOXP3	TSPAN5
8.51815e-55	0.589232	0.306	0.125	1.07175e-50	CD4 FOXP3	PMVK
9.55531e-55	0.588398	0.682	0.418	1.20225e-50	CD4 FOXP3	IFI6
1.02204e-54	0.668177	0.232	0.079	1.28594e-50	CD4 FOXP3	SNX9
4.38916e-54	0.630635	0.269	0.1	5.52244e-50	CD4 FOXP3	CSF1
7.53759e-54	-2.25677	0.091	0.273	9.4838e-50	CD4 FOXP3	CXCL13
3.68375e-53	0.348299	0.514	0.252	4.63489e-49	CD4 FOXP3	SELL
7.39406e-53	0.476403	0.588	0.317	9.30321e-49	CD4 FOXP3	COX17
2.24655e-52	0.563284	0.155	0.039	2.82662e-48	CD4 FOXP3	LMCD1
1.48751e-51	0.497681	0.778	0.506	1.87159e-47	CD4 FOXP3	DYNLL1
1.82753e-51	0.540875	0.285	0.114	2.29939e-47	CD4 FOXP3	TNIP2
4.42503e-51	0.61263	0.318	0.136	5.56757e-47	CD4 FOXP3	MAP2K3
8.59321e-51	0.507978	0.62	0.346	1.0812e-46	CD4 FOXP3	PRDX2
1.23743e-50	0.591004	0.263	0.1	1.55693e-46	CD4 FOXP3	MAF
1.32786e-50	0.568036	0.319	0.137	1.67071e-46	CD4 FOXP3	HADHB
5.2315e-50	0.537066	0.165	0.046	6.58227e-46	CD4 FOXP3	CTNNA1
1.213e-49	0.604923	0.222	0.078	1.5262e-45	CD4 FOXP3	ETV7
1.15291e-48	0.506534	0.414	0.201	1.45059e-44	CD4 FOXP3	SEC11C
1.30045e-48	0.60087	0.171	0.051	1.63622e-44	CD4 FOXP3	AKIP1
1.63686e-48	0.561984	0.274	0.111	2.0595e-44	CD4 FOXP3	FAS
1.8454e-48	0.51289	0.274	0.11	2.32188e-44	CD4 FOXP3	CHMP4B
2.56267e-48	0.454462	0.133	0.031	3.22435e-44	CD4 FOXP3	LRRC61
2.74598e-48	0.437128	0.468	0.238	3.45499e-44	CD4 FOXP3	PPA1
5.00136e-48	-1.05329	0.652	0.721	6.29271e-44	CD4 FOXP3	JUN
1.63122e-47	0.323044	1	0.997	2.05241e-43	CD4 FOXP3	ACTB
1.75036e-47	0.539711	0.489	0.255	2.2023e-43	CD4 FOXP3	CACYBP
3.42239e-47	-1.83453	0.054	0.208	4.30605e-43	CD4 FOXP3	GZMH
9.25351e-47	-1.33686	0.081	0.242	1.16428e-42	CD4 FOXP3	GPR171
9.98918e-47	0.524821	0.285	0.119	1.25684e-42	CD4 FOXP3	ADI1
3.23425e-46	0.922727	0.581	0.36	4.06933e-42	CD4 FOXP3	NFKBIA
4.64148e-46	0.539023	0.341	0.158	5.83991e-42	CD4 FOXP3	HPRT1
8.62044e-46	-1.78668	0.017	0.151	1.08462e-41	CD4 FOXP3	KLRC1
1.02001e-45	0.54574	0.201	0.07	1.28337e-41	CD4 FOXP3	FAM110A
1.38499e-45	0.520058	0.129	0.031	1.7426e-41	CD4 FOXP3	CTSZ
2.63272e-45	0.535534	0.203	0.07	3.31249e-41	CD4 FOXP3	PHACTR2
3.2862e-45	0.505814	0.135	0.034	4.1347e-41	CD4 FOXP3	PELI1
3.60414e-45	-1.34519	0.005	0.128	4.53473e-41	CD4 FOXP3	PLAC8
3.62197e-45	0.480556	0.504	0.273	4.55716e-41	CD4 FOXP3	SLA
6.946e-45	0.542637	0.278	0.117	8.73946e-41	CD4 FOXP3	REXO2
8.07949e-45	0.443234	0.434	0.216	1.01656e-40	CD4 FOXP3	PTTG1
1.98907e-44	0.4846	0.201	0.069	2.50264e-40	CD4 FOXP3	TCEAL4
3.38404e-44	0.598352	0.201	0.072	4.25781e-40	CD4 FOXP3	CCDC50
4.08467e-44	-1.9593	0.11	0.272	5.13933e-40	CD4 FOXP3	GZMB
4.17442e-44	0.497235	0.278	0.117	5.25225e-40	CD4 FOXP3	HOXB2
4.57625e-44	0.43209	0.121	0.028	5.75784e-40	CD4 FOXP3	CPEB4
4.93845e-44	0.527892	0.378	0.187	6.21355e-40	CD4 FOXP3	LAP3
6.73173e-44	0.460213	0.207	0.073	8.46987e-40	CD4 FOXP3	SATB1
8.60139e-44	0.481018	0.436	0.226	1.08223e-39	CD4 FOXP3	MRPS6
4.15496e-43	0.578645	0.196	0.069	5.22777e-39	CD4 FOXP3	NEDD9
7.16066e-43	0.469795	0.594	0.346	9.00955e-39	CD4 FOXP3	PRDX1
7.40085e-43	0.45966	0.707	0.44	9.31176e-39	CD4 FOXP3	TXN
8.75732e-43	0.428528	0.138	0.037	1.10185e-38	CD4 FOXP3	MBOAT7
9.32235e-43	-1.63015	0.138	0.299	1.17294e-38	CD4 FOXP3	KLRB1
9.34055e-43	0.459698	0.194	0.067	1.17523e-38	CD4 FOXP3	FRMD4B
1.45198e-42	0.446383	0.681	0.406	1.82689e-38	CD4 FOXP3	PSMA2
1.89344e-42	0.48454	0.412	0.211	2.38232e-38	CD4 FOXP3	GALM
5.32671e-42	0.452681	0.104	0.021	6.70207e-38	CD4 FOXP3	IZUMO4
6.2479e-42	0.622608	0.124	0.032	7.86111e-38	CD4 FOXP3	ZC2HC1A
1.51703e-41	0.543983	0.759	0.527	1.90872e-37	CD4 FOXP3	ISG15
1.86214e-41	0.483249	0.115	0.027	2.34294e-37	CD4 FOXP3	VDR
7.89008e-41	-1.30823	0.035	0.17	9.9273e-37	CD4 FOXP3	IFNG
1.63028e-40	0.486479	0.231	0.093	2.05122e-36	CD4 FOXP3	NINJ2
1.96346e-40	0.417799	0.522	0.292	2.47042e-36	CD4 FOXP3	SLC25A3
2.2177e-40	0.480248	0.101	0.021	2.79031e-36	CD4 FOXP3	TRIB1
3.71645e-40	0.398918	0.216	0.083	4.67603e-36	CD4 FOXP3	SMAP2
4.08267e-40	0.478965	0.618	0.372	5.13681e-36	CD4 FOXP3	PGAM1
7.4856e-40	0.459178	0.148	0.045	9.41838e-36	CD4 FOXP3	GNA15
8.60837e-40	0.551313	0.283	0.128	1.0831e-35	CD4 FOXP3	HERC5
3.18832e-39	0.418528	0.162	0.053	4.01155e-35	CD4 FOXP3	POU2F2
8.69413e-39	0.756523	0.115	0.029	1.0939e-34	CD4 FOXP3	NR4A1
1.18694e-38	0.480511	0.267	0.119	1.49341e-34	CD4 FOXP3	LGALS9
1.27721e-38	0.492079	0.268	0.12	1.60698e-34	CD4 FOXP3	BTG3
1.28874e-38	0.524894	0.117	0.03	1.6215e-34	CD4 FOXP3	ATP1B1
1.68321e-38	0.397815	0.369	0.186	2.11781e-34	CD4 FOXP3	PRDX3
3.00628e-38	-1.62023	0.339	0.458	3.78251e-34	CD4 FOXP3	FOS
4.21631e-38	0.447794	0.198	0.075	5.30496e-34	CD4 FOXP3	TXNDC11
7.81667e-38	0.424663	0.148	0.047	9.83494e-34	CD4 FOXP3	TRAF3
8.85427e-38	0.438196	0.239	0.101	1.11404e-33	CD4 FOXP3	RFTN1
1.15996e-37	0.518941	0.268	0.12	1.45946e-33	CD4 FOXP3	PRDM1
1.50126e-37	0.358144	0.395	0.203	1.88888e-33	CD4 FOXP3	SOCS3
2.09379e-37	0.39729	0.779	0.537	2.63441e-33	CD4 FOXP3	ISG20
2.32213e-37	-0.544589	0.82	0.783	2.92171e-33	CD4 FOXP3	HMGB1
4.66922e-37	-1.45142	0.007	0.112	5.87482e-33	CD4 FOXP3	KLRC2
6.40246e-37	0.713647	0.493	0.303	8.05557e-33	CD4 FOXP3	LGALS1
1.1454e-36	0.376667	0.308	0.148	1.44115e-32	CD4 FOXP3	PSMB5
2.36554e-36	-1.45741	0.012	0.12	2.97633e-32	CD4 FOXP3	ZNF683
3.43512e-36	0.326531	0.369	0.187	4.32207e-32	CD4 FOXP3	DNAJC15
5.33056e-36	0.491229	0.277	0.129	6.70692e-32	CD4 FOXP3	REL
2.28809e-35	0.42547	0.133	0.041	2.87887e-31	CD4 FOXP3	GRINA
2.49318e-35	0.378577	0.503	0.285	3.13692e-31	CD4 FOXP3	MDH1
3.94077e-35	1.35153	0.232	0.108	4.95827e-31	CD4 FOXP3	IFI27
6.47498e-35	0.361229	0.574	0.337	8.14683e-31	CD4 FOXP3	EZR
8.79556e-35	0.352802	0.318	0.155	1.10666e-30	CD4 FOXP3	PRNP
1.36698e-34	0.412824	0.107	0.028	1.71994e-30	CD4 FOXP3	COL9A2
1.37902e-34	0.367913	0.547	0.327	1.73508e-30	CD4 FOXP3	STAT1
1.47101e-34	0.455221	0.432	0.241	1.85082e-30	CD4 FOXP3	SERPINB1
3.57192e-34	-2.38357	0.051	0.172	4.49419e-30	CD4 FOXP3	CCL3
4.58786e-34	0.39574	0.195	0.078	5.77244e-30	CD4 FOXP3	BAK1
9.52425e-34	0.40681	0.299	0.147	1.19834e-29	CD4 FOXP3	NDFIP2
1.30095e-33	0.527862	0.112	0.031	1.63685e-29	CD4 FOXP3	CD83
1.7898e-33	0.320947	0.42	0.227	2.25192e-29	CD4 FOXP3	ANP32A
2.25038e-33	0.370848	0.184	0.072	2.83142e-29	CD4 FOXP3	PTPN1
3.02738e-33	0.589007	0.255	0.12	3.80905e-29	CD4 FOXP3	CTNNB1
3.1007e-33	0.406092	0.5	0.295	3.9013e-29	CD4 FOXP3	TPM4
9.79611e-33	0.40899	0.266	0.127	1.23255e-28	CD4 FOXP3	MT1E
1.11018e-32	0.377039	0.414	0.23	1.39683e-28	CD4 FOXP3	PHPT1
1.40469e-32	0.41096	0.232	0.105	1.76738e-28	CD4 FOXP3	EFHD2
1.43911e-32	0.466705	0.169	0.065	1.81068e-28	CD4 FOXP3	LIMA1
2.65998e-32	0.433498	0.242	0.112	3.34679e-28	CD4 FOXP3	NFKB2
2.91134e-32	0.50465	0.191	0.079	3.66305e-28	CD4 FOXP3	RAB11FIP1
3.31497e-32	0.347437	0.574	0.345	4.17089e-28	CD4 FOXP3	TAGLN2
4.91312e-32	0.465762	0.157	0.058	6.18168e-28	CD4 FOXP3	SQLE
6.91375e-32	0.370301	0.299	0.149	8.69889e-28	CD4 FOXP3	HNRNPLL
1.02039e-31	0.324021	0.805	0.561	1.28386e-27	CD4 FOXP3	TPI1
1.0433e-31	0.411439	0.173	0.067	1.31268e-27	CD4 FOXP3	TMEM140
1.64413e-31	0.270904	0.572	0.352	2.06864e-27	CD4 FOXP3	HSPA1A
1.6738e-31	0.308309	0.44	0.247	2.10598e-27	CD4 FOXP3	NDUFAB1
3.20532e-31	0.269901	0.997	0.99	4.03293e-27	CD4 FOXP3	TMSB10
3.3699e-31	0.534207	0.357	0.194	4.24001e-27	CD4 FOXP3	GADD45B
3.433e-31	0.318836	0.421	0.233	4.3194e-27	CD4 FOXP3	ILF2
3.7594e-31	0.497995	0.127	0.042	4.73008e-27	CD4 FOXP3	FCRL3
5.12076e-31	0.38594	0.581	0.355	6.44294e-27	CD4 FOXP3	RANBP1
1.45775e-30	0.302994	0.627	0.378	1.83414e-26	CD4 FOXP3	PSMA4
1.52896e-30	0.342844	0.272	0.131	1.92373e-26	CD4 FOXP3	SYTL3
1.85248e-30	0.35246	0.392	0.218	2.33079e-26	CD4 FOXP3	CCDC167
6.21472e-30	0.424596	0.444	0.262	7.81936e-26	CD4 FOXP3	SOCS1
1.89931e-29	-1.0971	0.103	0.222	2.38971e-25	CD4 FOXP3	FKBP11
2.63625e-29	0.328546	0.477	0.278	3.31693e-25	CD4 FOXP3	WDR1
4.23522e-29	0.285734	0.28	0.139	5.32875e-25	CD4 FOXP3	TOP1
4.2712e-29	0.325006	0.114	0.036	5.37403e-25	CD4 FOXP3	ASB2
8.08447e-29	0.320434	0.946	0.839	1.01719e-24	CD4 FOXP3	ACTG1
1.59114e-28	0.379281	0.146	0.055	2.00197e-24	CD4 FOXP3	HS3ST3B1
1.65721e-28	0.347459	0.193	0.082	2.08511e-24	CD4 FOXP3	FCMR
1.7924e-28	0.38921	0.406	0.235	2.25519e-24	CD4 FOXP3	SLC3A2
2.78181e-28	0.345385	0.421	0.245	3.50007e-24	CD4 FOXP3	VDAC1
5.09498e-28	0.343544	0.552	0.347	6.41051e-24	CD4 FOXP3	SERBP1
9.40186e-28	0.413043	0.152	0.059	1.18294e-23	CD4 FOXP3	SLC7A5
9.99341e-28	0.378568	0.551	0.354	1.25737e-23	CD4 FOXP3	MX1
1.00354e-27	0.286211	0.291	0.15	1.26266e-23	CD4 FOXP3	MYO1G
1.35104e-27	0.324675	0.131	0.047	1.69988e-23	CD4 FOXP3	RFK
1.60859e-27	0.328618	0.249	0.122	2.02392e-23	CD4 FOXP3	AP1S2
1.88779e-27	0.344109	0.175	0.074	2.37522e-23	CD4 FOXP3	HDAC7
2.00312e-27	0.34153	0.171	0.072	2.52032e-23	CD4 FOXP3	JAKMIP1
2.63102e-27	0.363074	0.531	0.332	3.31035e-23	CD4 FOXP3	PDIA6
2.76818e-27	0.408989	0.179	0.077	3.48293e-23	CD4 FOXP3	DDHD1
3.49172e-27	0.381424	0.121	0.043	4.39329e-23	CD4 FOXP3	ACSL4
6.81513e-27	-0.984908	0.022	0.111	8.5748e-23	CD4 FOXP3	CD40LG
9.39278e-27	0.275709	0.495	0.294	1.1818e-22	CD4 FOXP3	MRPL51
9.49959e-27	0.399415	0.147	0.058	1.19524e-22	CD4 FOXP3	TESC
1.06641e-26	0.328141	0.125	0.044	1.34176e-22	CD4 FOXP3	FOSL2
1.1024e-26	0.319104	0.27	0.138	1.38704e-22	CD4 FOXP3	CISD3
1.15022e-26	-0.913139	0.02	0.108	1.44721e-22	CD4 FOXP3	CPNE7
1.23142e-26	0.30621	0.306	0.165	1.54937e-22	CD4 FOXP3	COX20
1.35291e-26	0.400244	0.145	0.057	1.70223e-22	CD4 FOXP3	DUSP10
1.47157e-26	0.311541	0.163	0.068	1.85153e-22	CD4 FOXP3	DESI1
1.48301e-26	0.317224	0.684	0.461	1.86592e-22	CD4 FOXP3	BST2
1.62199e-26	0.265363	0.264	0.134	2.04078e-22	CD4 FOXP3	MGAT1
2.90731e-26	0.447644	0.148	0.06	3.65798e-22	CD4 FOXP3	PGM2L1
3.52799e-26	0.270846	0.134	0.049	4.43891e-22	CD4 FOXP3	TRIB2
3.67314e-26	0.320918	0.138	0.053	4.62155e-22	CD4 FOXP3	CDIP1
4.98438e-26	0.284224	0.367	0.209	6.27135e-22	CD4 FOXP3	MRPL52
1.95845e-25	0.341692	0.194	0.091	2.46412e-21	CD4 FOXP3	C16orf87
3.03405e-25	0.318164	0.268	0.141	3.81744e-21	CD4 FOXP3	PSMA6
3.82644e-25	0.357519	0.156	0.066	4.81443e-21	CD4 FOXP3	PLIN3
4.80465e-25	0.281489	0.298	0.16	6.04521e-21	CD4 FOXP3	CISD2
5.35481e-25	0.33272	0.121	0.045	6.73742e-21	CD4 FOXP3	ABI2
1.2439e-24	0.315008	0.127	0.047	1.56507e-20	CD4 FOXP3	ZC3H12A
1.38466e-24	0.313292	0.152	0.064	1.74217e-20	CD4 FOXP3	CCR6
1.80823e-24	-0.833795	0.035	0.124	2.27511e-20	CD4 FOXP3	FASLG
1.85778e-24	0.294496	0.852	0.666	2.33746e-20	CD4 FOXP3	SUB1
3.91911e-24	0.288014	0.658	0.426	4.93103e-20	CD4 FOXP3	COX8A
4.28787e-24	0.337636	0.261	0.138	5.395e-20	CD4 FOXP3	EED
4.65213e-24	-0.907485	0.024	0.107	5.8533e-20	CD4 FOXP3	ITGA1
8.03626e-24	0.400667	0.148	0.064	1.01112e-19	CD4 FOXP3	SHMT2
1.34218e-23	0.397857	0.23	0.118	1.68872e-19	CD4 FOXP3	NME1
3.22002e-23	0.317875	0.191	0.092	4.05143e-19	CD4 FOXP3	TACC3
6.21025e-23	0.264097	0.382	0.226	7.81374e-19	CD4 FOXP3	UQCRC2
7.16104e-23	-0.944998	0.03	0.111	9.01003e-19	CD4 FOXP3	CLIC3
7.70961e-23	-0.795092	0.022	0.101	9.70023e-19	CD4 FOXP3	XCL1
8.26981e-23	0.274951	0.169	0.078	1.04051e-18	CD4 FOXP3	LYRM4
9.43945e-23	0.34515	0.111	0.041	1.18767e-18	CD4 FOXP3	NCK2
1.1379e-22	0.33539	0.116	0.045	1.4317e-18	CD4 FOXP3	CAMK1
8.33024e-22	0.261635	0.252	0.137	1.04811e-17	CD4 FOXP3	MRPL23
1.01852e-21	0.250729	0.26	0.141	1.2815e-17	CD4 FOXP3	HLA-DMA
1.46273e-21	0.289063	0.832	0.653	1.8404e-17	CD4 FOXP3	LY6E
1.81817e-21	0.309122	0.787	0.591	2.28762e-17	CD4 FOXP3	LDHA
9.10425e-21	0.333567	0.151	0.069	1.1455e-16	CD4 FOXP3	ZNRF1
9.5913e-21	0.338369	0.133	0.058	1.20678e-16	CD4 FOXP3	SLC27A2
9.79125e-21	0.284647	0.151	0.069	1.23194e-16	CD4 FOXP3	ADK
2.22325e-20	-0.931301	0.753	0.719	2.7973e-16	CD4 FOXP3	JUNB
2.34152e-20	-0.914347	0.058	0.143	2.9461e-16	CD4 FOXP3	NUCB2
2.98209e-20	0.275556	0.127	0.054	3.75206e-16	CD4 FOXP3	IDH3A
6.11228e-20	0.289635	0.181	0.092	7.69048e-16	CD4 FOXP3	CBX1
8.86303e-20	0.264678	0.406	0.256	1.11515e-15	CD4 FOXP3	CD82
1.75805e-19	0.290816	0.488	0.326	2.21198e-15	CD4 FOXP3	RNF213
2.38917e-19	-0.903385	0.06	0.144	3.00605e-15	CD4 FOXP3	PTGER4
5.7811e-19	0.261489	0.106	0.042	7.27377e-15	CD4 FOXP3	GGT1
6.61901e-19	0.267069	0.564	0.385	8.32804e-15	CD4 FOXP3	UBE2L6
1.14445e-18	0.267678	0.123	0.054	1.43994e-14	CD4 FOXP3	DAPP1
1.79478e-18	0.300556	0.11	0.045	2.25819e-14	CD4 FOXP3	FUT7
2.18071e-18	-1.13656	0.125	0.209	2.74377e-14	CD4 FOXP3	ITM2C
4.97862e-18	0.262854	0.101	0.04	6.2641e-14	CD4 FOXP3	HIST1H2AC
5.58633e-18	0.326273	0.129	0.059	7.02873e-14	CD4 FOXP3	GADD45G
5.78353e-18	-1.12678	0.225	0.312	7.27683e-14	CD4 FOXP3	RGCC
5.30353e-17	0.268425	0.102	0.044	6.6729e-13	CD4 FOXP3	MYL6B
1.73173e-16	0.304398	0.129	0.062	2.17886e-12	CD4 FOXP3	TSPAN17
7.52833e-16	0.449816	0.11	0.05	9.47214e-12	CD4 FOXP3	CD70
7.8106e-16	-0.832982	0.042	0.108	9.8273e-12	CD4 FOXP3	C16orf54
8.37819e-16	0.266441	0.142	0.072	1.05414e-11	CD4 FOXP3	EBNA1BP2
8.53345e-16	0.254378	0.185	0.101	1.07368e-11	CD4 FOXP3	AGTRAP
2.83826e-15	0.315506	0.112	0.053	3.57109e-11	CD4 FOXP3	FANCL
7.78264e-15	-0.811715	0.196	0.278	9.79212e-11	CD4 FOXP3	RGS2
7.86992e-15	-0.799465	0.046	0.11	9.90193e-11	CD4 FOXP3	TCF7
7.61369e-14	-0.772425	0.134	0.207	9.57955e-10	CD4 FOXP3	BHLHE40
9.87673e-14	-0.948609	0.092	0.16	1.24269e-09	CD4 FOXP3	FOSB
1.88174e-13	-0.79131	0.177	0.248	2.3676e-09	CD4 FOXP3	C12orf75
2.0416e-13	-0.902474	0.085	0.154	2.56874e-09	CD4 FOXP3	CCR7
4.49491e-12	-1.84418	0.177	0.24	5.6555e-08	CD4 FOXP3	GNLY
3.95634e-11	-0.752029	0.147	0.209	4.97786e-07	CD4 FOXP3	JAML
9.61402e-11	-0.407041	0.665	0.644	1.20964e-06	CD4 FOXP3	VIM
4.76899e-10	-0.767693	0.16	0.216	6.00034e-06	CD4 FOXP3	GZMM
6.90948e-09	-0.800252	0.118	0.17	8.69351e-05	CD4 FOXP3	CITED2
2.25222e-08	-0.852962	0.364	0.375	0.000283375	CD4 FOXP3	HMGB2
3.70365e-08	-0.768786	0.129	0.176	0.000465993	CD4 FOXP3	NCF1
5.88812e-08	-0.746383	0.461	0.459	0.000740844	CD4 FOXP3	ID2
2.22929e-07	-0.640692	0.463	0.463	0.00280489	CD4 FOXP3	IER2
4.6301e-07	-0.502343	0.086	0.13	0.00582559	CD4 FOXP3	HMGA1
6.45261e-07	-0.424848	0.061	0.102	0.00811867	CD4 FOXP3	FKBP5
1.2687e-06	-0.632027	0.241	0.274	0.0159628	CD4 FOXP3	CD6
2.38706e-06	-0.490281	0.154	0.197	0.0300339	CD4 FOXP3	FABP5
3.93159e-06	-0.34012	0.507	0.368	0.0494673	CD4 FOXP3	TUBA1B
5.90073e-06	-0.619941	0.386	0.39	0.0742429	CD4 FOXP3	DNAJB1
9.14487e-06	-0.406904	0.085	0.123	0.115061	CD4 FOXP3	ARL3
1.93473e-05	-0.40695	0.279	0.315	0.243428	CD4 FOXP3	LAG3
2.0228e-05	-0.587748	0.168	0.202	0.254509	CD4 FOXP3	CAPG
5.04815e-05	-0.468689	0.075	0.109	0.635158	CD4 FOXP3	NR4A2
0.000132025	-0.574719	0.418	0.399	1	CD4 FOXP3	CD63
0.000150628	-0.575518	0.233	0.253	1	CD4 FOXP3	GSTP1
0.000228161	-0.653616	0.255	0.271	1	CD4 FOXP3	BTG2
0.000369926	-0.538143	0.247	0.267	1	CD4 FOXP3	TUBA4A
0.00125075	-0.466374	0.589	0.526	1	CD4 FOXP3	CKLF
0.00268165	-0.439085	0.095	0.118	1	CD4 FOXP3	SUPT3H
0.00286626	-0.811428	0.388	0.354	1	CD4 FOXP3	IL7R
0.00496001	-0.300969	0.628	0.553	1	CD4 FOXP3	COTL1
0.0058145	-0.663173	0.186	0.141	1	CD4 FOXP3	STMN1
0	3.42985	0.668	0.08	0	CD8 cytotoxic (Trm)	CCL3
0	2.7415	0.968	0.287	0	CD8 cytotoxic (Trm)	NKG7
0	2.63654	0.454	0.022	0	CD8 cytotoxic (Trm)	VCAM1
6.83183e-299	2.577	0.685	0.109	8.59581e-295	CD8 cytotoxic (Trm)	GZMH
9.41868e-296	2.58811	0.566	0.064	1.18506e-291	CD8 cytotoxic (Trm)	KLRC1
1.75317e-286	2.66655	0.827	0.191	2.20584e-282	CD8 cytotoxic (Trm)	CCL4
8.06973e-258	2.18546	0.988	0.487	1.01533e-253	CD8 cytotoxic (Trm)	CCL5
1.351e-257	1.28341	0.797	0.16	1.69983e-253	CD8 cytotoxic (Trm)	CXCL13
3.27137e-257	2.61219	0.678	0.148	4.11603e-253	CD8 cytotoxic (Trm)	HAVCR2
9.26164e-250	2.26345	0.764	0.168	1.1653e-245	CD8 cytotoxic (Trm)	GZMB
2.11597e-226	2.3566	0.429	0.045	2.66232e-222	CD8 cytotoxic (Trm)	KLRC2
1.07909e-225	1.95693	0.695	0.144	1.35772e-221	CD8 cytotoxic (Trm)	CD8A
2.49268e-185	1.69588	0.95	0.405	3.13629e-181	CD8 cytotoxic (Trm)	GZMA
1.59129e-183	2.90232	0.645	0.175	2.00215e-179	CD8 cytotoxic (Trm)	GNLY
1.16582e-175	1.9928	0.752	0.255	1.46683e-171	CD8 cytotoxic (Trm)	LAG3
5.41337e-168	1.77716	0.583	0.131	6.81111e-164	CD8 cytotoxic (Trm)	CD8B
7.60169e-158	1.56282	0.767	0.239	9.56445e-154	CD8 cytotoxic (Trm)	GZMK
2.68673e-152	1.70994	0.67	0.197	3.38044e-148	CD8 cytotoxic (Trm)	CTSW
2.43453e-148	1.72306	0.807	0.347	3.06313e-144	CD8 cytotoxic (Trm)	HLA-DRB1
1.06625e-135	1.61304	0.255	0.026	1.34155e-131	CD8 cytotoxic (Trm)	TNFSF4
6.14181e-135	1.87941	0.672	0.263	7.72762e-131	CD8 cytotoxic (Trm)	PRF1
1.60996e-105	1.45003	0.72	0.351	2.02565e-101	CD8 cytotoxic (Trm)	HLA-DPB1
2.09862e-100	-2.05439	0.298	0.741	2.64049e-96	CD8 cytotoxic (Trm)	LTB
9.34268e-100	1.09983	0.958	0.764	1.1755e-95	CD8 cytotoxic (Trm)	CD74
2.17599e-96	1.42904	0.702	0.355	2.73783e-92	CD8 cytotoxic (Trm)	HLA-DPA1
5.58178e-84	1.1526	0.129	0.009	7.023e-80	CD8 cytotoxic (Trm)	KIR2DL4
3.67778e-83	1.57833	0.501	0.185	4.62739e-79	CD8 cytotoxic (Trm)	HLA-DRA
2.31533e-82	1.29465	0.188	0.025	2.91315e-78	CD8 cytotoxic (Trm)	ADGRG1
8.25641e-78	1.42848	0.384	0.118	1.03882e-73	CD8 cytotoxic (Trm)	PTMS
4.43939e-76	1.12136	0.111	0.007	5.58564e-72	CD8 cytotoxic (Trm)	TIMD4
6.58626e-72	1.07953	0.124	0.011	8.28683e-68	CD8 cytotoxic (Trm)	WIPF3
2.02717e-68	1.07692	0.744	0.427	2.55059e-64	CD8 cytotoxic (Trm)	ID2
5.15427e-68	-1.84198	0.439	0.761	6.4851e-64	CD8 cytotoxic (Trm)	JUNB
8.44804e-68	-2.45561	0.03	0.401	1.06293e-63	CD8 cytotoxic (Trm)	IL7R
2.45414e-67	1.34283	0.295	0.078	3.08779e-63	CD8 cytotoxic (Trm)	FASLG
2.07967e-62	1.27363	0.419	0.159	2.61663e-58	CD8 cytotoxic (Trm)	FABP5
1.44334e-61	0.957154	0.814	0.536	1.81601e-57	CD8 cytotoxic (Trm)	CD27
3.41549e-60	1.12158	0.653	0.376	4.29736e-56	CD8 cytotoxic (Trm)	CD63
7.74368e-60	-2.68965	0.122	0.462	9.7431e-56	CD8 cytotoxic (Trm)	FOS
6.04344e-59	-2.9809	0.08	0.416	7.60386e-55	CD8 cytotoxic (Trm)	TNFRSF4
4.87843e-58	-2.42747	0.027	0.355	6.13804e-54	CD8 cytotoxic (Trm)	GPR183
8.28149e-58	-1.02118	0.826	0.88	1.04198e-53	CD8 cytotoxic (Trm)	S100A4
6.48028e-54	1.28646	0.407	0.162	8.15348e-50	CD8 cytotoxic (Trm)	ITM2C
6.50312e-54	1.09552	0.164	0.03	8.18223e-50	CD8 cytotoxic (Trm)	CD200R1
1.357e-53	1.27782	0.494	0.229	1.70737e-49	CD8 cytotoxic (Trm)	RGS2
2.16081e-53	1.3212	0.328	0.115	2.71873e-49	CD8 cytotoxic (Trm)	HLA-DQA1
9.77377e-53	-2.09661	0.094	0.411	1.22974e-48	CD8 cytotoxic (Trm)	TNFRSF18
1.09487e-52	1.19964	0.333	0.112	1.37757e-48	CD8 cytotoxic (Trm)	IFNG
3.55141e-50	0.991061	0.127	0.019	4.46838e-46	CD8 cytotoxic (Trm)	DTHD1
7.29097e-48	0.997917	0.7	0.42	9.1735e-44	CD8 cytotoxic (Trm)	ALOX5AP
4.17529e-47	1.13365	0.146	0.027	5.25335e-43	CD8 cytotoxic (Trm)	TSC22D1
6.88411e-46	-1.83286	0.06	0.351	8.66159e-42	CD8 cytotoxic (Trm)	SELL
1.4222e-42	0.943746	0.176	0.041	1.78942e-38	CD8 cytotoxic (Trm)	EOMES
3.40935e-41	1.26708	0.209	0.062	4.28965e-37	CD8 cytotoxic (Trm)	CD38
1.2644e-40	0.918865	0.122	0.022	1.59086e-36	CD8 cytotoxic (Trm)	AFAP1L2
1.16353e-38	-1.10051	0.199	0.494	1.46395e-34	CD8 cytotoxic (Trm)	SPOCK2
2.15318e-38	0.929592	0.149	0.034	2.70914e-34	CD8 cytotoxic (Trm)	PRR5L
2.58815e-38	0.918558	0.139	0.03	3.25641e-34	CD8 cytotoxic (Trm)	AIF1
1.75697e-37	1.09323	0.214	0.068	2.21062e-33	CD8 cytotoxic (Trm)	TNIP3
4.35072e-37	1.15558	0.343	0.154	5.47408e-33	CD8 cytotoxic (Trm)	HLA-DQB1
5.3155e-36	0.916939	0.219	0.07	6.68797e-32	CD8 cytotoxic (Trm)	ITGA1
3.17733e-35	0.652657	0.839	0.653	3.99771e-31	CD8 cytotoxic (Trm)	RGS1
3.34445e-35	1.08259	0.193	0.06	4.20799e-31	CD8 cytotoxic (Trm)	CCR1
3.33407e-34	-0.413933	0.982	0.994	4.19493e-30	CD8 cytotoxic (Trm)	PTMA
4.3686e-34	1.71473	0.357	0.182	5.49658e-30	CD8 cytotoxic (Trm)	CMC1
1.05573e-33	-1.37658	0.042	0.271	1.32832e-29	CD8 cytotoxic (Trm)	RORA
1.42389e-33	-0.760934	0.941	0.952	1.79154e-29	CD8 cytotoxic (Trm)	IL32
2.8295e-33	-1.50564	0.313	0.538	3.56007e-29	CD8 cytotoxic (Trm)	CXCR4
5.23739e-33	-1.8862	0.008	0.213	6.58969e-29	CD8 cytotoxic (Trm)	IL2RA
2.11062e-32	1.10081	0.39	0.211	2.65558e-28	CD8 cytotoxic (Trm)	ACP5
2.73798e-32	1.06831	0.323	0.155	3.44493e-28	CD8 cytotoxic (Trm)	HLA-DMA
7.22137e-32	-1.27723	0.084	0.32	9.08593e-28	CD8 cytotoxic (Trm)	CORO1B
2.02036e-30	-1.45935	0.059	0.275	2.54201e-26	CD8 cytotoxic (Trm)	SOCS3
3.07025e-30	1.00528	0.248	0.101	3.86298e-26	CD8 cytotoxic (Trm)	CCR5
5.08785e-30	0.951082	0.345	0.17	6.40154e-26	CD8 cytotoxic (Trm)	BHLHE40
5.32326e-30	0.898509	0.214	0.075	6.69773e-26	CD8 cytotoxic (Trm)	CLIC3
6.30989e-30	0.930853	0.119	0.028	7.9391e-26	CD8 cytotoxic (Trm)	FXYD2
1.8373e-29	0.825838	0.295	0.121	2.31169e-25	CD8 cytotoxic (Trm)	KLRD1
4.13088e-29	1.09336	0.27	0.121	5.19747e-25	CD8 cytotoxic (Trm)	ENTPD1
7.36677e-29	-1.28082	0.201	0.443	9.26887e-25	CD8 cytotoxic (Trm)	NFKBIA
3.81876e-27	0.675392	0.712	0.557	4.80476e-23	CD8 cytotoxic (Trm)	COTL1
9.45463e-27	-1.1184	0.003	0.171	1.18958e-22	CD8 cytotoxic (Trm)	FOXP3
9.70474e-27	0.823957	0.489	0.31	1.22105e-22	CD8 cytotoxic (Trm)	RBPJ
2.10521e-26	-1.3602	0.085	0.288	2.64877e-22	CD8 cytotoxic (Trm)	BTG2
2.4316e-26	-1.34774	0.246	0.462	3.05943e-22	CD8 cytotoxic (Trm)	ZFP36
2.81073e-26	-1.00209	0.059	0.258	3.53646e-22	CD8 cytotoxic (Trm)	TNIP1
7.33042e-26	1.01594	0.268	0.125	9.22313e-22	CD8 cytotoxic (Trm)	TOX
2.15941e-25	-1.34222	0.01	0.175	2.71697e-21	CD8 cytotoxic (Trm)	TIMP1
4.17535e-25	0.789178	0.496	0.338	5.25342e-21	CD8 cytotoxic (Trm)	ANXA5
5.52193e-25	0.80313	0.152	0.048	6.94769e-21	CD8 cytotoxic (Trm)	CRTAM
2.36626e-24	0.871467	0.338	0.184	2.97722e-20	CD8 cytotoxic (Trm)	ABI3
4.60195e-24	0.991906	0.42	0.262	5.79017e-20	CD8 cytotoxic (Trm)	APOBEC3C
8.22385e-23	0.682246	0.384	0.206	1.03472e-18	CD8 cytotoxic (Trm)	TRAT1
1.75355e-22	-0.87025	0.213	0.428	2.20632e-18	CD8 cytotoxic (Trm)	TAGLN2
1.85341e-22	0.791902	0.374	0.213	2.33195e-18	CD8 cytotoxic (Trm)	C12orf75
9.32331e-22	0.886576	0.122	0.037	1.17306e-17	CD8 cytotoxic (Trm)	KRT86
9.87917e-22	0.848439	0.189	0.077	1.243e-17	CD8 cytotoxic (Trm)	APOBEC3H
6.21529e-21	-1.04254	0.57	0.718	7.82008e-17	CD8 cytotoxic (Trm)	JUN
7.64908e-21	-0.951054	0.08	0.257	9.62407e-17	CD8 cytotoxic (Trm)	TNFRSF25
2.54118e-20	-1.53421	0.005	0.136	3.19732e-16	CD8 cytotoxic (Trm)	LMNA
4.00418e-20	0.703541	0.405	0.254	5.03807e-16	CD8 cytotoxic (Trm)	OASL
4.02187e-20	0.754725	0.338	0.193	5.06032e-16	CD8 cytotoxic (Trm)	PDCD1
4.07725e-20	-1.12246	0.012	0.147	5.13e-16	CD8 cytotoxic (Trm)	RTKN2
6.08537e-20	-0.839713	0.022	0.165	7.65661e-16	CD8 cytotoxic (Trm)	SLAMF1
6.19158e-20	0.989697	0.229	0.111	7.79025e-16	CD8 cytotoxic (Trm)	FAM3C
7.1022e-20	0.917329	0.353	0.211	8.93599e-16	CD8 cytotoxic (Trm)	PLSCR1
7.70769e-20	-1.40566	0.015	0.15	9.69781e-16	CD8 cytotoxic (Trm)	CCR7
8.82737e-20	0.918574	0.201	0.091	1.11066e-15	CD8 cytotoxic (Trm)	UBE2F
1.00161e-19	-1.00714	0.151	0.333	1.26023e-15	CD8 cytotoxic (Trm)	PIM2
1.83765e-19	-1.02866	0.01	0.141	2.31214e-15	CD8 cytotoxic (Trm)	ICA1
2.76983e-19	-0.906989	0.095	0.266	3.485e-15	CD8 cytotoxic (Trm)	TMEM173
6.82325e-19	0.881553	0.201	0.089	8.58501e-15	CD8 cytotoxic (Trm)	NR4A2
1.69883e-18	0.655781	0.139	0.05	2.13746e-14	CD8 cytotoxic (Trm)	NBL1
2.21212e-18	0.861167	0.36	0.226	2.78329e-14	CD8 cytotoxic (Trm)	PTPN6
2.55855e-18	-0.736656	0.037	0.18	3.21916e-14	CD8 cytotoxic (Trm)	NCF4
3.05015e-18	-0.751999	0.181	0.368	3.8377e-14	CD8 cytotoxic (Trm)	TPM4
3.43255e-18	0.701309	0.112	0.037	4.31884e-14	CD8 cytotoxic (Trm)	PON2
3.46219e-18	-1.28261	0.24	0.4	4.35612e-14	CD8 cytotoxic (Trm)	ANXA1
3.63795e-18	0.725931	0.111	0.036	4.57727e-14	CD8 cytotoxic (Trm)	SEMA4A
1.07389e-17	-0.817861	0.152	0.328	1.35117e-13	CD8 cytotoxic (Trm)	SOCS1
1.12413e-17	-0.804379	0.025	0.156	1.41438e-13	CD8 cytotoxic (Trm)	MAF
1.25009e-17	-0.746119	0.327	0.515	1.57286e-13	CD8 cytotoxic (Trm)	BIRC3
2.64796e-17	0.797748	0.328	0.196	3.33166e-13	CD8 cytotoxic (Trm)	ID3
2.88118e-17	-1.14537	0.028	0.156	3.6251e-13	CD8 cytotoxic (Trm)	FOSB
3.24271e-17	0.689397	0.117	0.041	4.07997e-13	CD8 cytotoxic (Trm)	CPNE2
3.37034e-17	-1.09891	0.044	0.177	4.24057e-13	CD8 cytotoxic (Trm)	NCF1
5.63723e-17	-0.623501	0.228	0.408	7.09276e-13	CD8 cytotoxic (Trm)	DNAJB1
9.97046e-17	0.773792	0.348	0.224	1.25448e-12	CD8 cytotoxic (Trm)	RAB27A
1.02845e-16	-0.840353	0.013	0.129	1.29399e-12	CD8 cytotoxic (Trm)	KDSR
1.22685e-16	-0.97452	0.008	0.12	1.54362e-12	CD8 cytotoxic (Trm)	LEF1
1.30378e-16	-0.754764	0.022	0.143	1.64041e-12	CD8 cytotoxic (Trm)	CD28
1.37286e-16	-0.837593	0.003	0.11	1.72734e-12	CD8 cytotoxic (Trm)	IL1R2
1.49064e-16	-0.691593	0.042	0.176	1.87552e-12	CD8 cytotoxic (Trm)	ADI1
1.91136e-16	-1.10471	0.382	0.514	2.40488e-12	CD8 cytotoxic (Trm)	ZFP36L2
4.3293e-16	-1.31919	0.122	0.273	5.44712e-12	CD8 cytotoxic (Trm)	KLRB1
5.35125e-16	0.325763	0.96	0.844	6.73295e-12	CD8 cytotoxic (Trm)	GAPDH
8.81101e-16	0.865499	0.328	0.212	1.1086e-11	CD8 cytotoxic (Trm)	PHLDA1
9.04774e-16	0.706879	0.397	0.276	1.13839e-11	CD8 cytotoxic (Trm)	SIRPG
1.68597e-15	-1.17298	0.005	0.106	2.12129e-11	CD8 cytotoxic (Trm)	PLAC8
1.80987e-15	-0.69517	0.075	0.218	2.27718e-11	CD8 cytotoxic (Trm)	SMS
1.90482e-15	-0.469916	0.595	0.73	2.39665e-11	CD8 cytotoxic (Trm)	YBX1
2.19459e-15	-0.556661	0.516	0.657	2.76123e-11	CD8 cytotoxic (Trm)	LDHA
2.52941e-15	-0.930517	0.256	0.414	3.18251e-11	CD8 cytotoxic (Trm)	TUBB
5.94141e-15	-0.730106	0.013	0.118	7.47548e-11	CD8 cytotoxic (Trm)	PERP
5.95025e-15	0.344061	0.759	0.631	7.4866e-11	CD8 cytotoxic (Trm)	MT2A
7.56857e-15	0.712476	0.36	0.235	9.52277e-11	CD8 cytotoxic (Trm)	GSTP1
8.7872e-15	1.04533	0.241	0.129	1.1056e-10	CD8 cytotoxic (Trm)	IFI27
9.96288e-15	-0.756436	0.114	0.263	1.25353e-10	CD8 cytotoxic (Trm)	ARID5B
1.2767e-14	-0.842613	0.451	0.588	1.60634e-10	CD8 cytotoxic (Trm)	SAT1
1.50637e-14	-0.377291	0.776	0.847	1.89531e-10	CD8 cytotoxic (Trm)	HNRNPA1
2.5716e-14	-0.57647	0.539	0.662	3.23558e-10	CD8 cytotoxic (Trm)	VIM
2.71283e-14	-0.726359	0.154	0.315	3.41328e-10	CD8 cytotoxic (Trm)	PPA1
2.91092e-14	-0.63352	0.008	0.105	3.66252e-10	CD8 cytotoxic (Trm)	IL18R1
4.11528e-14	-0.586157	0.265	0.435	5.17785e-10	CD8 cytotoxic (Trm)	PRDX2
6.16005e-14	0.493105	0.61	0.507	7.75058e-10	CD8 cytotoxic (Trm)	FKBP1A
1.20102e-13	-0.772836	0.018	0.118	1.51113e-09	CD8 cytotoxic (Trm)	SATB1
1.27687e-13	0.702174	0.122	0.051	1.60655e-09	CD8 cytotoxic (Trm)	GALNT2
1.50211e-13	-0.900772	0.271	0.416	1.88996e-09	CD8 cytotoxic (Trm)	DDIT4
1.67654e-13	-0.795811	0.023	0.125	2.10942e-09	CD8 cytotoxic (Trm)	PLK3
1.83642e-13	-0.610956	0.015	0.112	2.31058e-09	CD8 cytotoxic (Trm)	CUL9
1.98413e-13	-0.608003	0.079	0.211	2.49643e-09	CD8 cytotoxic (Trm)	PRNP
2.54126e-13	-0.584008	0.067	0.193	3.19742e-09	CD8 cytotoxic (Trm)	NINJ1
3.05691e-13	-0.569933	0.178	0.337	3.84621e-09	CD8 cytotoxic (Trm)	ANP32B
6.32109e-13	-0.58556	0.065	0.187	7.9532e-09	CD8 cytotoxic (Trm)	CD59
6.72443e-13	-0.775944	0.023	0.122	8.46068e-09	CD8 cytotoxic (Trm)	AQP3
1.10559e-12	0.568192	0.469	0.339	1.39106e-08	CD8 cytotoxic (Trm)	LGALS1
1.38433e-12	-0.527727	0.256	0.418	1.74176e-08	CD8 cytotoxic (Trm)	SERBP1
2.54863e-12	0.67113	0.268	0.167	3.20669e-08	CD8 cytotoxic (Trm)	TNFRSF9
5.15141e-12	0.703722	0.126	0.056	6.4815e-08	CD8 cytotoxic (Trm)	GTPBP8
5.73638e-12	-0.592063	0.032	0.13	7.21751e-08	CD8 cytotoxic (Trm)	GADD45A
6.95059e-12	-0.540396	0.514	0.616	8.74523e-08	CD8 cytotoxic (Trm)	ENO1
1.8823e-11	-0.795282	0.134	0.259	2.36831e-07	CD8 cytotoxic (Trm)	ICOS
4.88983e-11	0.690359	0.223	0.135	6.15239e-07	CD8 cytotoxic (Trm)	CSF1
5.98547e-11	-0.492301	0.109	0.234	7.53091e-07	CD8 cytotoxic (Trm)	ATOX1
1.03921e-10	-0.305256	0.631	0.732	1.30754e-06	CD8 cytotoxic (Trm)	HSP90AA1
1.0972e-10	-0.471967	0.188	0.331	1.38049e-06	CD8 cytotoxic (Trm)	CACYBP
2.89308e-10	-0.521964	0.342	0.477	3.64007e-06	CD8 cytotoxic (Trm)	ZFP36L1
3.70183e-10	-0.754991	0.343	0.476	4.65765e-06	CD8 cytotoxic (Trm)	IER2
4.23475e-10	0.713414	0.35	0.266	5.32816e-06	CD8 cytotoxic (Trm)	YWHAH
4.5162e-10	-0.468146	0.179	0.313	5.68229e-06	CD8 cytotoxic (Trm)	DUT
4.90689e-10	-0.426751	0.037	0.126	6.17385e-06	CD8 cytotoxic (Trm)	LAIR2
8.64078e-10	0.520215	0.109	0.05	1.08718e-05	CD8 cytotoxic (Trm)	BCAS4
1.05732e-09	-0.458799	0.312	0.463	1.33032e-05	CD8 cytotoxic (Trm)	SRSF2
1.07311e-09	-0.459225	0.176	0.308	1.35019e-05	CD8 cytotoxic (Trm)	LSM5
1.1715e-09	-0.534687	0.028	0.108	1.47398e-05	CD8 cytotoxic (Trm)	FRMD4B
1.32937e-09	-0.578207	0.067	0.165	1.67261e-05	CD8 cytotoxic (Trm)	MAGEH1
2.01463e-09	-0.432326	0.149	0.273	2.53481e-05	CD8 cytotoxic (Trm)	RHOG
2.10979e-09	0.622606	0.166	0.093	2.65454e-05	CD8 cytotoxic (Trm)	TSHZ2
2.33841e-09	-0.494886	0.08	0.182	2.94219e-05	CD8 cytotoxic (Trm)	TRAF1
2.33903e-09	-0.639199	0.039	0.12	2.94297e-05	CD8 cytotoxic (Trm)	FCMR
2.71979e-09	-0.471721	0.171	0.296	3.42204e-05	CD8 cytotoxic (Trm)	GLRX
2.93354e-09	0.707516	0.159	0.091	3.69098e-05	CD8 cytotoxic (Trm)	JAKMIP1
3.13404e-09	-0.719782	0.027	0.101	3.94325e-05	CD8 cytotoxic (Trm)	TCF7
3.13405e-09	-0.568287	0.161	0.277	3.94326e-05	CD8 cytotoxic (Trm)	CD6
3.41109e-09	-0.486241	0.079	0.178	4.29184e-05	CD8 cytotoxic (Trm)	REL
3.55207e-09	0.711879	0.243	0.164	4.46922e-05	CD8 cytotoxic (Trm)	ITGAE
3.94127e-09	-0.658824	0.055	0.142	4.95891e-05	CD8 cytotoxic (Trm)	TNFSF13B
4.74781e-09	-0.456902	0.07	0.165	5.9737e-05	CD8 cytotoxic (Trm)	AP1S2
5.78257e-09	0.428982	0.441	0.336	7.27563e-05	CD8 cytotoxic (Trm)	DUSP4
6.49228e-09	-0.633433	0.276	0.393	8.16859e-05	CD8 cytotoxic (Trm)	BATF
6.9826e-09	-0.386904	0.154	0.276	8.78551e-05	CD8 cytotoxic (Trm)	CCDC167
9.03886e-09	-0.628951	0.06	0.147	0.000113727	CD8 cytotoxic (Trm)	HIST1H4C
1.19608e-08	-0.555534	0.121	0.224	0.000150491	CD8 cytotoxic (Trm)	PIM1
1.29596e-08	-0.499069	0.047	0.129	0.000163057	CD8 cytotoxic (Trm)	TUBB4B
2.29515e-08	-0.463714	0.037	0.111	0.000288776	CD8 cytotoxic (Trm)	TCEAL4
2.82785e-08	-0.407393	0.032	0.104	0.0003558	CD8 cytotoxic (Trm)	MALT1
2.89916e-08	-0.407391	0.328	0.458	0.000364773	CD8 cytotoxic (Trm)	NAP1L1
3.45344e-08	-0.481626	0.072	0.159	0.000434512	CD8 cytotoxic (Trm)	FAM118A
3.49231e-08	-0.59946	0.03	0.1	0.000439403	CD8 cytotoxic (Trm)	RGS16
3.70405e-08	0.5613	0.296	0.217	0.000466044	CD8 cytotoxic (Trm)	IDH2
3.97724e-08	0.49389	0.407	0.319	0.000500417	CD8 cytotoxic (Trm)	CXCR6
4.07518e-08	-0.503028	0.094	0.188	0.000512739	CD8 cytotoxic (Trm)	DDX21
4.21115e-08	-0.401027	0.039	0.113	0.000529847	CD8 cytotoxic (Trm)	PHACTR2
4.70547e-08	-0.510616	0.07	0.156	0.000592042	CD8 cytotoxic (Trm)	GCHFR
5.23113e-08	-0.363985	0.087	0.182	0.000658181	CD8 cytotoxic (Trm)	PMVK
6.38715e-08	0.558033	0.318	0.238	0.000803632	CD8 cytotoxic (Trm)	MT1X
6.50201e-08	-0.327221	0.799	0.818	0.000818082	CD8 cytotoxic (Trm)	SRGN
6.51912e-08	-0.51096	0.307	0.421	0.000820235	CD8 cytotoxic (Trm)	HSPA1A
7.2618e-08	0.3293	0.553	0.451	0.000913679	CD8 cytotoxic (Trm)	TIGIT
7.99349e-08	-0.529941	0.114	0.209	0.00100574	CD8 cytotoxic (Trm)	NR3C1
9.28218e-08	-0.384014	0.245	0.369	0.00116788	CD8 cytotoxic (Trm)	MIF
1.55761e-07	-0.317069	0.682	0.768	0.00195978	CD8 cytotoxic (Trm)	NPM1
1.78216e-07	0.612544	0.169	0.107	0.00224231	CD8 cytotoxic (Trm)	ARL3
1.82138e-07	-0.357594	0.042	0.113	0.00229166	CD8 cytotoxic (Trm)	CCDC50
1.91584e-07	-0.328074	0.044	0.116	0.00241051	CD8 cytotoxic (Trm)	RAB11FIP1
3.53806e-07	-0.401514	0.218	0.332	0.00445158	CD8 cytotoxic (Trm)	HSPD1
3.75086e-07	-0.296617	0.097	0.19	0.00471934	CD8 cytotoxic (Trm)	HTATIP2
3.82769e-07	-0.328042	0.102	0.194	0.004816	CD8 cytotoxic (Trm)	LSM4
3.93757e-07	-0.365379	0.049	0.12	0.00495425	CD8 cytotoxic (Trm)	LTA
4.28576e-07	-0.602533	0.151	0.247	0.00539235	CD8 cytotoxic (Trm)	GADD45B
5.83845e-07	-0.354073	0.099	0.186	0.00734594	CD8 cytotoxic (Trm)	LIMS1
6.00532e-07	0.256774	0.727	0.654	0.0075559	CD8 cytotoxic (Trm)	PSME2
6.38697e-07	-0.335734	0.039	0.104	0.00803609	CD8 cytotoxic (Trm)	PABPC4
8.18711e-07	-0.421877	0.072	0.148	0.010301	CD8 cytotoxic (Trm)	GNL3
8.54657e-07	0.327569	0.489	0.396	0.0107533	CD8 cytotoxic (Trm)	MX1
8.86458e-07	-0.33621	0.085	0.168	0.0111534	CD8 cytotoxic (Trm)	REXO2
9.65266e-07	-0.271016	0.054	0.125	0.012145	CD8 cytotoxic (Trm)	TACC3
9.7322e-07	-0.345178	0.164	0.268	0.0122451	CD8 cytotoxic (Trm)	SEC11C
1.40476e-06	-0.293548	0.802	0.837	0.0176747	CD8 cytotoxic (Trm)	S100A6
1.44789e-06	-0.366233	0.286	0.396	0.0182174	CD8 cytotoxic (Trm)	GBP2
1.45572e-06	-0.369675	0.216	0.323	0.0183158	CD8 cytotoxic (Trm)	H2AFV
1.65113e-06	-0.318513	0.188	0.292	0.0207745	CD8 cytotoxic (Trm)	MRPS6
1.73361e-06	-0.264604	0.092	0.176	0.0218123	CD8 cytotoxic (Trm)	MRPL23
1.73723e-06	-0.346855	0.101	0.185	0.0218578	CD8 cytotoxic (Trm)	TOP1
1.84081e-06	-0.256695	0.122	0.216	0.023161	CD8 cytotoxic (Trm)	HPRT1
1.86892e-06	-0.298805	0.059	0.129	0.0235148	CD8 cytotoxic (Trm)	PLIN2
1.90974e-06	-0.279996	0.101	0.186	0.0240283	CD8 cytotoxic (Trm)	CD79B
1.91107e-06	-0.276628	0.121	0.211	0.024045	CD8 cytotoxic (Trm)	COX20
2.13766e-06	0.590327	0.223	0.158	0.026896	CD8 cytotoxic (Trm)	USP18
2.51244e-06	0.515514	0.171	0.109	0.0316116	CD8 cytotoxic (Trm)	RSAD2
2.52534e-06	-0.345271	0.169	0.268	0.0317739	CD8 cytotoxic (Trm)	C1QBP
2.60548e-06	-0.252429	0.047	0.112	0.0327821	CD8 cytotoxic (Trm)	PRDX4
2.86373e-06	0.346263	0.621	0.555	0.0360315	CD8 cytotoxic (Trm)	PARK7
3.00312e-06	-0.318899	0.099	0.181	0.0377853	CD8 cytotoxic (Trm)	CISD3
3.14037e-06	0.373648	0.571	0.516	0.0395121	CD8 cytotoxic (Trm)	ITM2A
3.26337e-06	-0.380018	0.238	0.338	0.0410597	CD8 cytotoxic (Trm)	EIF5A
4.29122e-06	-0.306613	0.122	0.209	0.0539921	CD8 cytotoxic (Trm)	CTSB
5.81222e-06	-0.28478	0.258	0.369	0.0731293	CD8 cytotoxic (Trm)	RBM3
6.35508e-06	-0.457051	0.168	0.257	0.0799596	CD8 cytotoxic (Trm)	CTLA4
7.95646e-06	0.383835	0.424	0.364	0.100108	CD8 cytotoxic (Trm)	SH2D2A
8.14219e-06	0.543623	0.208	0.15	0.102445	CD8 cytotoxic (Trm)	B3GNT2
9.38812e-06	-0.321463	0.082	0.153	0.118121	CD8 cytotoxic (Trm)	NFKB2
1.0328e-05	-0.279997	0.064	0.129	0.129947	CD8 cytotoxic (Trm)	TKT
1.09165e-05	-0.33397	0.229	0.33	0.137351	CD8 cytotoxic (Trm)	UGP2
1.2984e-05	-0.305506	0.276	0.379	0.163365	CD8 cytotoxic (Trm)	RNF213
1.834e-05	0.424138	0.107	0.063	0.230753	CD8 cytotoxic (Trm)	LMO4
2.16912e-05	-0.453413	0.067	0.127	0.272918	CD8 cytotoxic (Trm)	NUCB2
2.23498e-05	0.353122	0.372	0.311	0.281206	CD8 cytotoxic (Trm)	SYNGR2
2.32876e-05	0.456001	0.24	0.18	0.293004	CD8 cytotoxic (Trm)	RUNX3
2.44048e-05	-0.255842	0.196	0.294	0.307061	CD8 cytotoxic (Trm)	MZT2A
2.46799e-05	-0.272364	0.142	0.227	0.310523	CD8 cytotoxic (Trm)	RBM17
2.6498e-05	0.636119	0.116	0.072	0.333398	CD8 cytotoxic (Trm)	CD79A
2.66344e-05	-0.308823	0.099	0.17	0.335113	CD8 cytotoxic (Trm)	RILPL2
2.74189e-05	-0.757068	0.34	0.412	0.344985	CD8 cytotoxic (Trm)	TUBA1B
2.76187e-05	-0.319308	0.323	0.421	0.347499	CD8 cytotoxic (Trm)	PRDX1
2.92186e-05	-0.351499	0.164	0.249	0.367628	CD8 cytotoxic (Trm)	GATA3
3.21921e-05	-0.320751	0.43	0.529	0.405041	CD8 cytotoxic (Trm)	HSPE1
3.47797e-05	-0.7352	0.221	0.297	0.437598	CD8 cytotoxic (Trm)	RGCC
3.52165e-05	-0.265449	0.064	0.124	0.443093	CD8 cytotoxic (Trm)	SMAP2
3.89945e-05	0.528053	0.209	0.158	0.490629	CD8 cytotoxic (Trm)	MT1E
4.60224e-05	-0.351517	0.171	0.254	0.579054	CD8 cytotoxic (Trm)	SDCBP
5.08252e-05	0.491378	0.159	0.108	0.639483	CD8 cytotoxic (Trm)	CMPK2
5.33132e-05	-0.312143	0.173	0.255	0.670787	CD8 cytotoxic (Trm)	ANP32E
5.38316e-05	-0.260791	0.075	0.138	0.677309	CD8 cytotoxic (Trm)	DNMT1
5.85322e-05	-0.272324	0.094	0.161	0.736452	CD8 cytotoxic (Trm)	FAS
8.32668e-05	-0.276538	0.149	0.227	1	CD8 cytotoxic (Trm)	EIF3A
9.24021e-05	-0.374938	0.111	0.175	1	CD8 cytotoxic (Trm)	MX2
9.69912e-05	-0.360944	0.059	0.111	1	CD8 cytotoxic (Trm)	TGFB1
0.000109231	0.493636	0.161	0.116	1	CD8 cytotoxic (Trm)	CASP3
0.00016174	-0.257278	0.477	0.555	1	CD8 cytotoxic (Trm)	RAN
0.000205866	0.402007	0.333	0.291	1	CD8 cytotoxic (Trm)	CD82
0.000220344	-0.28675	0.07	0.124	1	CD8 cytotoxic (Trm)	HMGA1
0.000241059	0.422076	0.136	0.092	1	CD8 cytotoxic (Trm)	SLC20A1
0.000251112	0.449276	0.121	0.081	1	CD8 cytotoxic (Trm)	BLVRA
0.000280025	-0.314143	0.094	0.152	1	CD8 cytotoxic (Trm)	PCNA
0.000282855	-0.287106	0.308	0.393	1	CD8 cytotoxic (Trm)	STAT1
0.000349596	-0.377122	0.149	0.215	1	CD8 cytotoxic (Trm)	PIM3
0.000369672	-0.258398	0.124	0.191	1	CD8 cytotoxic (Trm)	SPATS2L
0.000956543	0.422134	0.384	0.348	1	CD8 cytotoxic (Trm)	HSPB1
0.00114417	-0.277507	0.441	0.518	1	CD8 cytotoxic (Trm)	TXN
0.00140492	0.265932	0.375	0.317	1	CD8 cytotoxic (Trm)	IFI44L
0.00190933	0.285418	0.325	0.282	1	CD8 cytotoxic (Trm)	CTSD
0.00276214	0.425757	0.219	0.185	1	CD8 cytotoxic (Trm)	HNRNPLL
0.00411616	0.337239	0.201	0.164	1	CD8 cytotoxic (Trm)	SYTL3
0.00512797	0.355329	0.142	0.109	1	CD8 cytotoxic (Trm)	SUPT3H
0.0057431	-0.35514	0.152	0.195	1	CD8 cytotoxic (Trm)	FKBP11
0.00658006	0.270701	0.312	0.277	1	CD8 cytotoxic (Trm)	CCND2
0.00783878	0.260383	0.452	0.43	1	CD8 cytotoxic (Trm)	UBE2L6
0.00851285	0.256585	0.219	0.178	1	CD8 cytotoxic (Trm)	IFIT1
0.00934512	0.317906	0.26	0.227	1	CD8 cytotoxic (Trm)	SAMD9L
4.9259e-197	2.56506	0.643	0.143	6.19777e-193	CD4 IFN	IFIT3
3.266e-172	2.03334	0.955	0.552	4.10928e-168	CD4 IFN	ISG15
2.50618e-144	1.75148	0.917	0.57	3.15328e-140	CD4 IFN	ISG20
1.13643e-129	2.39337	0.367	0.061	1.42985e-125	CD4 IFN	IFIT2
1.66397e-102	1.68577	0.675	0.289	2.0936e-98	CD4 IFN	IFI44L
1.84495e-101	1.83896	0.505	0.152	2.32132e-97	CD4 IFN	IFIT1
1.8613e-94	1.59558	0.791	0.458	2.34189e-90	CD4 IFN	IFI6
5.63794e-92	1.79776	0.464	0.141	7.09366e-88	CD4 IFN	MX2
8.71778e-92	1.8318	0.596	0.253	1.09687e-87	CD4 IFN	GBP1
1.42232e-91	1.86626	0.375	0.091	1.78957e-87	CD4 IFN	RSAD2
9.48782e-84	1.5093	0.706	0.377	1.19376e-79	CD4 IFN	MX1
8.4734e-80	1.50655	0.675	0.357	1.06612e-75	CD4 IFN	STAT1
8.31262e-77	1.517	0.852	0.624	1.04589e-72	CD4 IFN	MT2A
5.99473e-72	1.01486	0.892	0.681	7.54256e-68	CD4 IFN	LY6E
3.61536e-62	-1.26175	0.708	0.87	4.54884e-58	CD4 IFN	GAPDH
8.85291e-55	1.37523	0.742	0.516	1.11387e-50	CD4 IFN	CD69
4.90459e-51	0.997859	0.669	0.356	6.17096e-47	CD4 IFN	ANXA1
1.32823e-49	1.4431	0.298	0.096	1.67118e-45	CD4 IFN	CMPK2
2.8008e-47	-0.901198	0.69	0.892	3.52397e-43	CD4 IFN	S100A4
3.46644e-46	-1.34452	0.258	0.594	4.36148e-42	CD4 IFN	CD27
6.278e-44	-2.05047	0.091	0.406	7.89898e-40	CD4 IFN	TNFRSF18
4.07425e-41	0.97787	0.663	0.404	5.12623e-37	CD4 IFN	FOS
3.42736e-38	1.33208	0.724	0.559	4.3123e-34	CD4 IFN	SAT1
3.64318e-38	-1.29261	0.168	0.49	4.58384e-34	CD4 IFN	TIGIT
3.88084e-38	1.7268	0.483	0.289	4.88287e-34	CD4 IFN	TNFSF10
1.20449e-37	1.33973	0.412	0.208	1.51549e-33	CD4 IFN	PLSCR1
7.41389e-37	0.917992	0.815	0.692	9.32816e-33	CD4 IFN	JUN
6.90714e-36	1.149	0.529	0.332	8.69057e-32	CD4 IFN	EPSTI1
4.07207e-34	-0.753402	0.905	0.955	5.12347e-30	CD4 IFN	IL32
1.31309e-33	1.22773	0.464	0.268	1.65213e-29	CD4 IFN	OAS1
1.8028e-33	-1.34481	0.118	0.406	2.26828e-29	CD4 IFN	BATF
3.64333e-33	-1.25655	0.318	0.577	4.58404e-29	CD4 IFN	PKM
4.03933e-33	1.28463	0.333	0.153	5.08229e-29	CD4 IFN	HERC5
8.7534e-33	-1.43097	0.057	0.319	1.10135e-28	CD4 IFN	CORO1B
1.43359e-31	-1.46588	0.087	0.351	1.80374e-27	CD4 IFN	CXCR6
1.04347e-30	0.658579	0.718	0.496	1.31289e-26	CD4 IFN	CXCR4
6.60842e-30	-1.13224	0.059	0.31	8.31472e-26	CD4 IFN	SIRPG
1.16537e-29	1.23323	0.26	0.106	1.46627e-25	CD4 IFN	DDX58
4.39432e-29	0.870635	0.572	0.372	5.52893e-25	CD4 IFN	DNAJB1
1.35744e-28	1.30527	0.353	0.184	1.70793e-24	CD4 IFN	PPM1K
2.53951e-28	1.22698	0.381	0.206	3.19521e-24	CD4 IFN	NT5C3A
3.0833e-28	1.21601	0.424	0.254	3.87941e-24	CD4 IFN	IRF7
9.10056e-28	-1.06534	0.152	0.417	1.14503e-23	CD4 IFN	CTSC
1.13485e-27	-1.24123	0.225	0.482	1.42787e-23	CD4 IFN	ID2
1.15501e-27	-1.18149	0.116	0.369	1.45324e-23	CD4 IFN	DUSP4
1.22927e-27	-1.61557	0.15	0.403	1.54666e-23	CD4 IFN	TNFRSF4
1.26504e-27	-1.09356	0.099	0.349	1.59167e-23	CD4 IFN	TNFRSF1B
2.03389e-27	-2.41313	0.032	0.244	2.55904e-23	CD4 IFN	CXCL13
4.85687e-27	-1.23488	0.043	0.267	6.11091e-23	CD4 IFN	CTLA4
7.84337e-27	-0.784139	0.398	0.647	9.86853e-23	CD4 IFN	TPI1
1.80586e-26	-1.53429	0.02	0.22	2.27214e-22	CD4 IFN	HAVCR2
2.69017e-26	1.18429	0.25	0.107	3.38478e-22	CD4 IFN	OAS2
5.24611e-26	-1.22248	0.037	0.248	6.60066e-22	CD4 IFN	ACP5
1.08809e-25	1.26692	0.252	0.11	1.36903e-21	CD4 IFN	OAS3
1.51332e-24	-1.39094	0.01	0.193	1.90405e-20	CD4 IFN	TNFRSF9
1.64591e-24	-1.0113	0.055	0.27	2.07089e-20	CD4 IFN	RHOC
3.40751e-24	-1.12543	0.172	0.415	4.28733e-20	CD4 IFN	HLA-DRB1
7.08149e-24	-0.374859	0.943	0.981	8.90993e-20	CD4 IFN	PFN1
1.31386e-23	-0.451534	0.819	0.907	1.6531e-19	CD4 IFN	MYL6
3.15817e-23	-0.740196	0.274	0.541	3.97361e-19	CD4 IFN	FKBP1A
5.14811e-23	-0.363438	0.99	0.999	6.47736e-19	CD4 IFN	ACTB
1.74315e-22	-0.763499	0.434	0.658	2.19323e-18	CD4 IFN	CD7
2.26826e-22	0.617536	0.793	0.721	2.85393e-18	CD4 IFN	JUNB
3.54995e-22	-0.87883	0.166	0.41	4.46655e-18	CD4 IFN	HLA-DPB1
5.25545e-22	-0.682346	0.325	0.584	6.61241e-18	CD4 IFN	PARK7
2.10012e-21	-0.867326	0.138	0.361	2.64238e-17	CD4 IFN	UCP2
4.79006e-21	-0.808151	0.174	0.411	6.02685e-17	CD4 IFN	HLA-DPA1
7.12805e-21	-0.883455	0.193	0.424	8.96851e-17	CD4 IFN	CD63
9.20233e-21	-0.950065	0.12	0.336	1.15784e-16	CD4 IFN	SYNGR2
9.60508e-21	-1.03293	0.053	0.24	1.20851e-16	CD4 IFN	PHLDA1
1.22963e-20	-0.866742	0.087	0.291	1.54712e-16	CD4 IFN	PTTG1
3.22116e-20	1.14652	0.353	0.218	4.05287e-16	CD4 IFN	SAMD9L
4.7206e-20	-1.03054	0.002	0.149	5.93946e-16	CD4 IFN	ENTPD1
5.89927e-20	-1.40318	0.037	0.207	7.42247e-16	CD4 IFN	IL2RA
1.2689e-19	1.03509	0.381	0.248	1.59653e-15	CD4 IFN	IFI35
3.402e-19	-1.05292	0.016	0.168	4.28039e-15	CD4 IFN	MAGEH1
6.10478e-19	-0.554614	0.345	0.6	7.68103e-15	CD4 IFN	DYNLL1
8.2042e-19	-0.961373	0.051	0.225	1.03225e-14	CD4 IFN	ID3
1.18356e-18	-0.791536	0.314	0.546	1.48915e-14	CD4 IFN	H2AFZ
1.47977e-18	-0.622451	0.154	0.371	1.86185e-14	CD4 IFN	HSPB1
2.43839e-18	-0.511771	0.708	0.826	3.06798e-14	CD4 IFN	SRGN
5.09973e-18	0.717238	0.611	0.511	6.41648e-14	CD4 IFN	BST2
6.55905e-18	-0.839117	0.02	0.167	8.2526e-14	CD4 IFN	FOXP3
1.50291e-17	-0.540716	0.416	0.64	1.89096e-13	CD4 IFN	ALDOA
1.61245e-17	-0.684792	0.235	0.456	2.02879e-13	CD4 IFN	PGAM1
1.92249e-17	-0.60903	0.154	0.371	2.41888e-13	CD4 IFN	SLC25A3
2.45335e-17	0.704633	0.503	0.35	3.08681e-13	CD4 IFN	IL7R
3.82545e-17	-0.663	0.089	0.275	4.81318e-13	CD4 IFN	TXNDC17
4.14241e-17	-0.940423	0.065	0.232	5.21199e-13	CD4 IFN	HLA-DRA
4.6619e-17	-0.692142	0.217	0.433	5.8656e-13	CD4 IFN	RANBP1
4.7012e-17	-1.05786	0.008	0.139	5.91506e-13	CD4 IFN	ICA1
7.08468e-17	-0.664571	0.422	0.623	8.91394e-13	CD4 IFN	ENO1
7.3658e-17	-0.658334	0.264	0.482	9.26764e-13	CD4 IFN	ZFP36L1
1.21612e-16	-0.524022	0.274	0.507	1.53012e-12	CD4 IFN	COX8A
1.36716e-16	0.955619	0.363	0.241	1.72016e-12	CD4 IFN	IFI44
2.15119e-16	0.752897	0.199	0.086	2.70663e-12	CD4 IFN	PLAC8
2.58608e-16	-0.898732	0.063	0.222	3.2538e-12	CD4 IFN	PDCD1
4.20371e-16	-1.76911	0.085	0.243	5.28911e-12	CD4 IFN	GZMB
4.5156e-16	-0.725052	0.037	0.185	5.68152e-12	CD4 IFN	HLA-DMA
4.62665e-16	0.848355	0.114	0.039	5.82125e-12	CD4 IFN	LAMP3
5.40732e-16	-0.940181	0.006	0.128	6.80349e-12	CD4 IFN	SOX4
5.97132e-16	-0.749311	0.049	0.203	7.51311e-12	CD4 IFN	TBC1D4
6.34093e-16	0.770411	0.519	0.424	7.97816e-12	CD4 IFN	UBE2L6
6.66144e-16	-2.30721	0.108	0.27	8.38142e-12	CD4 IFN	CCL4
6.72281e-16	-0.844451	0.008	0.131	8.45864e-12	CD4 IFN	GADD45A
7.07356e-16	-0.847431	0.006	0.127	8.89996e-12	CD4 IFN	LAIR2
8.14055e-16	-0.635323	0.199	0.407	1.02424e-11	CD4 IFN	DNPH1
9.19519e-16	-2.14536	0.022	0.152	1.15694e-11	CD4 IFN	CCL3
9.86752e-16	-0.773385	0.01	0.133	1.24153e-11	CD4 IFN	LAYN
1.02398e-15	-0.593818	0.193	0.402	1.28837e-11	CD4 IFN	PDIA6
1.02852e-15	-0.549923	0.215	0.437	1.29408e-11	CD4 IFN	PRDX2
1.51425e-15	-0.686867	0.043	0.19	1.90522e-11	CD4 IFN	CD79B
1.92588e-15	0.632472	0.554	0.429	2.42315e-11	CD4 IFN	ZFP36
2.01603e-15	-1.03865	0.187	0.368	2.53657e-11	CD4 IFN	LGALS1
3.47908e-15	0.884825	0.361	0.235	4.37737e-11	CD4 IFN	HSPA1B
4.00119e-15	-0.702255	0.347	0.561	5.03429e-11	CD4 IFN	CKLF
8.30363e-15	-0.999748	0.055	0.198	1.04476e-10	CD4 IFN	FABP5
8.57735e-15	0.985416	0.231	0.124	1.0792e-10	CD4 IFN	DDX60
1.38202e-14	0.931932	0.268	0.155	1.73885e-10	CD4 IFN	USP18
1.50459e-14	-0.522595	0.266	0.484	1.89307e-10	CD4 IFN	CALM3
1.66575e-14	-0.887865	0.229	0.414	2.09584e-10	CD4 IFN	TUBB
1.66639e-14	-0.538631	0.093	0.259	2.09665e-10	CD4 IFN	CDK2AP2
2.02854e-14	-0.805776	0.002	0.109	2.55231e-10	CD4 IFN	IL1R2
2.17336e-14	0.928437	0.349	0.24	2.73452e-10	CD4 IFN	NMI
2.4445e-14	-0.593071	0.093	0.254	3.07567e-10	CD4 IFN	GATA3
2.45414e-14	-0.732149	0.032	0.161	3.08779e-10	CD4 IFN	CKS2
3.81522e-14	-0.549468	0.107	0.279	4.80031e-10	CD4 IFN	CCDC167
5.02327e-14	-0.587457	0.201	0.393	6.32028e-10	CD4 IFN	SLC25A5
6.28529e-14	-0.585601	0.164	0.35	7.90816e-10	CD4 IFN	SLA
9.79194e-14	-0.641355	0.13	0.301	1.23202e-09	CD4 IFN	CTSD
1.05041e-13	-0.655468	0.022	0.14	1.32162e-09	CD4 IFN	NINJ2
1.37638e-13	-0.488628	0.124	0.298	1.73176e-09	CD4 IFN	ILF2
1.48652e-13	-0.544293	0.329	0.54	1.87034e-09	CD4 IFN	ITM2A
2.00494e-13	-0.739548	0.028	0.148	2.52262e-09	CD4 IFN	HLA-DQA1
2.45767e-13	0.51651	0.617	0.489	3.09224e-09	CD4 IFN	ZFP36L2
6.80227e-13	-0.652471	0.032	0.15	8.55862e-09	CD4 IFN	TOX
7.2965e-13	-0.503233	0.207	0.4	9.18045e-09	CD4 IFN	ARL6IP1
7.49926e-13	-0.525448	0.093	0.245	9.43557e-09	CD4 IFN	CCT6A
8.36556e-13	-0.441485	0.095	0.251	1.05256e-08	CD4 IFN	PPM1G
8.98014e-13	1.03885	0.355	0.261	1.12988e-08	CD4 IFN	OASL
1.06162e-12	-0.533055	0.063	0.199	1.33573e-08	CD4 IFN	NDFIP2
1.07651e-12	-0.490478	0.231	0.428	1.35446e-08	CD4 IFN	PRDX1
1.13181e-12	-0.519639	0.067	0.206	1.42404e-08	CD4 IFN	GRSF1
1.77488e-12	-0.479151	0.162	0.34	2.23315e-08	CD4 IFN	SFT2D1
1.85549e-12	0.709062	0.294	0.181	2.33458e-08	CD4 IFN	FKBP11
2.17152e-12	-0.639145	0.012	0.112	2.73221e-08	CD4 IFN	GCNT1
2.32899e-12	0.744336	0.456	0.36	2.93034e-08	CD4 IFN	RNF213
2.47834e-12	-1.57292	0.099	0.235	3.11825e-08	CD4 IFN	GNLY
3.42474e-12	-0.577163	0.012	0.111	4.309e-08	CD4 IFN	CUL9
3.48304e-12	-0.556458	0.03	0.143	4.38236e-08	CD4 IFN	RTKN2
3.98336e-12	-0.488259	0.079	0.22	5.01186e-08	CD4 IFN	CARHSP1
4.12703e-12	-0.571062	0.262	0.448	5.19263e-08	CD4 IFN	COX5A
4.30446e-12	-0.554724	0.053	0.18	5.41588e-08	CD4 IFN	SMC4
6.37921e-12	-0.430795	0.225	0.416	8.02632e-08	CD4 IFN	EZR
6.80536e-12	0.949015	0.298	0.203	8.5625e-08	CD4 IFN	GBP5
1.09918e-11	-0.57024	0.012	0.107	1.38299e-07	CD4 IFN	JAKMIP1
1.10337e-11	-0.89916	0.25	0.419	1.38827e-07	CD4 IFN	TUBA1B
1.12758e-11	-0.558934	0.034	0.144	1.41873e-07	CD4 IFN	SLC16A3
1.57834e-11	-0.38136	0.179	0.363	1.98586e-07	CD4 IFN	MRPL51
1.78677e-11	-0.559207	0.012	0.105	2.24811e-07	CD4 IFN	MCM5
1.78959e-11	-0.504218	0.093	0.233	2.25167e-07	CD4 IFN	ATOX1
2.06168e-11	-0.499777	0.024	0.126	2.594e-07	CD4 IFN	KCNN4
3.7851e-11	-0.541399	0.154	0.312	4.76242e-07	CD4 IFN	PPA1
4.83632e-11	-0.479434	0.069	0.194	6.08506e-07	CD4 IFN	MAP2K3
5.65429e-11	-0.467368	0.071	0.198	7.11423e-07	CD4 IFN	MYO1G
7.43993e-11	-0.476328	0.199	0.369	9.36092e-07	CD4 IFN	ANXA5
8.58179e-11	-0.430688	0.237	0.417	1.07976e-06	CD4 IFN	SERBP1
1.01886e-10	-0.406349	0.057	0.176	1.28192e-06	CD4 IFN	NCF4
1.3451e-10	-0.42146	0.14	0.295	1.6924e-06	CD4 IFN	MRPS6
1.59725e-10	-0.399171	0.136	0.288	2.00966e-06	CD4 IFN	YWHAH
1.88477e-10	-0.370432	0.107	0.246	2.37142e-06	CD4 IFN	PRDX3
2.24551e-10	-0.559512	0.047	0.155	2.8253e-06	CD4 IFN	PCNA
2.25964e-10	-0.377496	0.069	0.191	2.84308e-06	CD4 IFN	HTATIP2
2.54315e-10	-0.464125	0.213	0.379	3.19979e-06	CD4 IFN	CALR
3.23922e-10	-0.469899	0.02	0.11	4.07559e-06	CD4 IFN	EPHX2
3.55986e-10	-0.509086	0.187	0.341	4.47902e-06	CD4 IFN	RBPJ
3.86464e-10	-0.375158	0.11	0.25	4.86249e-06	CD4 IFN	TNIP1
3.93704e-10	-0.479619	0.095	0.223	4.95358e-06	CD4 IFN	SDF2L1
4.13862e-10	-0.367991	0.138	0.286	5.20721e-06	CD4 IFN	IL2RB
4.63009e-10	0.778554	0.698	0.67	5.82558e-06	CD4 IFN	RGS1
5.32464e-10	0.670254	0.221	0.128	6.69946e-06	CD4 IFN	CCR7
6.09472e-10	-0.350967	0.152	0.305	7.66837e-06	CD4 IFN	VDAC1
6.34061e-10	-0.528517	0.022	0.11	7.97776e-06	CD4 IFN	NEDD9
7.19659e-10	0.688349	0.227	0.134	9.05475e-06	CD4 IFN	FOSB
7.393e-10	-0.429575	0.089	0.214	9.30187e-06	CD4 IFN	SMS
7.63405e-10	-0.420916	0.024	0.114	9.60516e-06	CD4 IFN	CCDC50
7.69747e-10	-0.3444	0.079	0.201	9.68496e-06	CD4 IFN	RBBP7
7.96141e-10	-0.3607	0.061	0.173	1.0017e-05	CD4 IFN	MT1E
9.90915e-10	-0.400675	0.037	0.136	1.24677e-05	CD4 IFN	PSMD1
1.13812e-09	-0.408629	0.221	0.385	1.43198e-05	CD4 IFN	SH2D2A
1.16143e-09	-0.358638	0.168	0.318	1.46131e-05	CD4 IFN	PRF1
1.23459e-09	-0.392875	0.179	0.34	1.55336e-05	CD4 IFN	SNRPD1
1.31007e-09	-0.527863	0.15	0.291	1.64833e-05	CD4 IFN	APOBEC3C
1.52563e-09	-0.341057	0.089	0.213	1.91955e-05	CD4 IFN	COX20
1.83454e-09	-0.543979	0.037	0.132	2.30822e-05	CD4 IFN	FAM3C
1.96748e-09	-0.45133	0.126	0.259	2.47548e-05	CD4 IFN	ARID5B
2.0265e-09	0.559062	0.416	0.312	2.54975e-05	CD4 IFN	GPR183
2.03966e-09	-0.382765	0.116	0.247	2.5663e-05	CD4 IFN	NHP2
2.13219e-09	-0.291909	0.134	0.277	2.68272e-05	CD4 IFN	P4HB
2.64792e-09	-0.381747	0.15	0.293	3.33162e-05	CD4 IFN	CCND2
2.68501e-09	-0.391558	0.034	0.126	3.37827e-05	CD4 IFN	C16orf87
3.12245e-09	-0.292032	0.393	0.59	3.92867e-05	CD4 IFN	COTL1
3.26637e-09	-0.402434	0.028	0.115	4.10974e-05	CD4 IFN	IL21R
3.45193e-09	-0.404293	0.083	0.199	4.34322e-05	CD4 IFN	HNRNPLL
3.60958e-09	-0.45424	0.063	0.168	4.54157e-05	CD4 IFN	REXO2
3.6955e-09	-0.360163	0.114	0.244	4.64968e-05	CD4 IFN	PHB
3.78992e-09	-0.450262	0.053	0.154	4.76848e-05	CD4 IFN	APLP2
3.92008e-09	-0.331088	0.087	0.205	4.93224e-05	CD4 IFN	RHBDD2
4.03514e-09	-0.709423	0.047	0.143	5.07702e-05	CD4 IFN	IFNG
4.05027e-09	-0.376701	0.036	0.127	5.09606e-05	CD4 IFN	SNX9
4.44755e-09	-0.297447	0.136	0.273	5.59591e-05	CD4 IFN	BAX
4.45187e-09	-0.356697	0.047	0.146	5.60135e-05	CD4 IFN	MTCH2
4.59571e-09	-0.971248	0.075	0.177	5.78232e-05	CD4 IFN	GZMH
4.73024e-09	-0.33354	0.055	0.157	5.95159e-05	CD4 IFN	STOML2
4.94722e-09	-0.505421	0.053	0.153	6.22459e-05	CD4 IFN	CSF1
5.67307e-09	-0.431261	0.037	0.128	7.13785e-05	CD4 IFN	GTPBP4
6.15315e-09	-0.572056	0.077	0.183	7.74189e-05	CD4 IFN	HLA-DQB1
7.11578e-09	-0.409536	0.073	0.181	8.95308e-05	CD4 IFN	TRAF1
7.75248e-09	-0.403552	0.034	0.121	9.75417e-05	CD4 IFN	ARL3
8.05525e-09	-1.15611	0.065	0.161	0.000101351	CD4 IFN	STMN1
8.82165e-09	-0.323828	0.069	0.177	0.000110994	CD4 IFN	MRPL23
9.59115e-09	-0.406076	0.055	0.154	0.000120676	CD4 IFN	PTMS
1.01447e-08	-0.346319	0.075	0.184	0.000127641	CD4 IFN	CD59
1.01608e-08	-0.430029	0.057	0.156	0.000127843	CD4 IFN	NME1
1.18934e-08	-0.35085	0.14	0.275	0.000149643	CD4 IFN	GALM
1.27286e-08	-0.497411	0.132	0.257	0.000160151	CD4 IFN	ICOS
1.31167e-08	-0.320614	0.071	0.177	0.000165034	CD4 IFN	MGAT1
1.32501e-08	-0.385112	0.057	0.156	0.000166713	CD4 IFN	RAB33A
1.6028e-08	-0.376579	0.081	0.189	0.000201664	CD4 IFN	NINJ1
1.65589e-08	-0.311733	0.063	0.165	0.000208344	CD4 IFN	NUDT21
1.6695e-08	-0.269386	0.187	0.344	0.000210057	CD4 IFN	WDR1
1.70338e-08	-0.274347	0.181	0.337	0.000214319	CD4 IFN	PSMB2
1.76523e-08	-0.275617	0.116	0.243	0.000222102	CD4 IFN	HSBP1
1.76658e-08	-0.408925	0.063	0.162	0.000222272	CD4 IFN	TIMM13
1.83012e-08	-0.331543	0.166	0.308	0.000230266	CD4 IFN	CD82
1.91309e-08	0.961495	0.239	0.164	0.000240705	CD4 IFN	GBP4
1.97038e-08	-0.611455	0.053	0.146	0.000247913	CD4 IFN	HIST1H4C
2.24476e-08	-0.287349	0.081	0.191	0.000282436	CD4 IFN	HAT1
2.4157e-08	-0.288906	0.627	0.773	0.000303943	CD4 IFN	CALM2
2.43651e-08	-0.343804	0.276	0.438	0.000306561	CD4 IFN	SNRPB
2.47367e-08	-0.384167	0.047	0.139	0.000311237	CD4 IFN	CD28
2.58504e-08	-0.343875	0.034	0.117	0.000325249	CD4 IFN	ACOT9
3.02011e-08	-0.361738	0.037	0.123	0.00037999	CD4 IFN	CBX1
3.15339e-08	-0.385751	0.028	0.106	0.00039676	CD4 IFN	SEC14L1
3.15426e-08	0.760781	0.302	0.231	0.000396869	CD4 IFN	LAP3
4.21842e-08	-0.456016	0.728	0.79	0.000530762	CD4 IFN	CD74
4.64805e-08	-0.318639	0.091	0.2	0.000584818	CD4 IFN	ATP1B3
4.91486e-08	0.772415	0.17	0.101	0.000618387	CD4 IFN	IFIT5
5.04748e-08	-0.281805	0.197	0.347	0.000635074	CD4 IFN	ANAPC11
5.2652e-08	-0.38136	0.13	0.25	0.000662467	CD4 IFN	PTPN6
5.99519e-08	-0.290105	0.16	0.295	0.000754314	CD4 IFN	GLRX
6.29093e-08	-0.278845	0.041	0.127	0.000791525	CD4 IFN	TSPAN5
6.7376e-08	1.28875	0.128	0.067	0.000847724	CD4 IFN	HSPA6
6.95154e-08	-0.285233	0.073	0.174	0.000874643	CD4 IFN	SKA2
7.17753e-08	-0.317159	0.142	0.268	0.000903076	CD4 IFN	SEC11C
8.20904e-08	-0.277644	0.124	0.246	0.00103286	CD4 IFN	HSD17B10
1.15109e-07	-0.317635	0.217	0.361	0.0014483	CD4 IFN	HSP90B1
1.26483e-07	-0.355157	0.049	0.135	0.00159142	CD4 IFN	DNAJC9
1.43736e-07	0.809094	0.16	0.096	0.00180848	CD4 IFN	IFIH1
1.44886e-07	-0.283099	0.11	0.222	0.00182295	CD4 IFN	CRIP1
1.46946e-07	-0.290193	0.13	0.249	0.00184888	CD4 IFN	NUCKS1
1.52762e-07	-0.327379	0.211	0.354	0.00192205	CD4 IFN	MDH1
1.76091e-07	-0.380057	0.128	0.239	0.00221558	CD4 IFN	C12orf75
2.38519e-07	0.84155	0.27	0.193	0.00300105	CD4 IFN	GPR171
2.74647e-07	-0.271634	0.193	0.333	0.00345561	CD4 IFN	ANP32B
3.00751e-07	-0.305267	0.079	0.175	0.00378405	CD4 IFN	MFSD10
3.21485e-07	-0.33419	0.067	0.158	0.00404492	CD4 IFN	SLAMF1
3.45688e-07	-0.272034	0.17	0.302	0.00434945	CD4 IFN	SLIRP
3.47523e-07	-0.362063	0.049	0.131	0.00437253	CD4 IFN	KPNA2
3.76829e-07	-0.25238	0.105	0.212	0.00474126	CD4 IFN	ANKRD10
4.16659e-07	-0.270351	0.036	0.11	0.00524241	CD4 IFN	TMEM106C
4.49889e-07	-0.403613	0.083	0.176	0.00566051	CD4 IFN	REL
4.90678e-07	-0.359132	0.037	0.112	0.00617371	CD4 IFN	PHACTR2
5.21312e-07	-0.265179	0.059	0.145	0.00655915	CD4 IFN	RFTN1
6.34981e-07	-0.292542	0.036	0.108	0.00798933	CD4 IFN	TFRC
6.36715e-07	-0.300349	0.045	0.123	0.00801115	CD4 IFN	DCTPP1
6.54666e-07	-0.321533	0.296	0.445	0.008237	CD4 IFN	YWHAQ
6.89346e-07	-0.395119	0.049	0.127	0.00867335	CD4 IFN	TUBB4B
6.91364e-07	-0.31248	0.073	0.163	0.00869874	CD4 IFN	CTNNB1
7.14074e-07	0.408526	0.675	0.66	0.00898448	CD4 IFN	PSME2
7.37681e-07	-0.317103	0.053	0.134	0.0092815	CD4 IFN	MCM3
7.43941e-07	-0.315734	0.051	0.13	0.00936027	CD4 IFN	AGTRAP
[truncated: 1,733 more rows]

## Sheet: DEG_Azizi
p_val	avg_log2FC	pct.1	pct.2	p_val_adj	cluster	gene
0	2.75486	0.719	0.106	0	Cytotoxic	GZMB
0	2.4798	0.461	0.043	0	Cytotoxic	CCL3
0	2.17512	0.685	0.122	0	Cytotoxic	GZMH
0	2.12779	0.395	0.029	0	Cytotoxic	KRT86
0	2.10589	0.576	0.161	0	Cytotoxic	CCL4L2
0	1.86954	0.846	0.28	0	Cytotoxic	HLA-DRA
0	1.78287	0.969	0.492	0	Cytotoxic	HLA-DRB1
0	1.76744	0.844	0.288	0	Cytotoxic	ITGAE
0	1.72246	0.756	0.201	0	Cytotoxic	HLA-DQA1
0	1.62041	0.865	0.125	0	Cytotoxic	CXCL13
0	1.60004	0.706	0.171	0	Cytotoxic	PTMS
0	1.59893	0.813	0.283	0	Cytotoxic	HLA-DRB5
0	1.58509	0.803	0.246	0	Cytotoxic	LAG3
0	1.57908	0.89	0.356	0	Cytotoxic	CCL4
0	1.56385	0.998	0.63	0	Cytotoxic	CCL5
0	1.5627	0.661	0.168	0	Cytotoxic	FABP5
0	1.50127	0.767	0.313	0	Cytotoxic	CD63
0	1.48189	0.488	0.073	0	Cytotoxic	HAVCR2
0	1.45291	0.937	0.403	0	Cytotoxic	CD8A
0	1.43272	0.944	0.511	0	Cytotoxic	CTSW
0	1.40756	0.949	0.429	0	Cytotoxic	NKG7
0	1.37635	0.515	0.126	0	Cytotoxic	IFNG
0	1.35994	0.765	0.243	0	Cytotoxic	PDCD1
0	1.30737	0.838	0.413	0	Cytotoxic	ANXA5
0	1.26292	0.679	0.216	0	Cytotoxic	JAML
0	1.25649	0.962	0.589	0	Cytotoxic	HLA-DPB1
0	1.24614	0.96	0.593	0	Cytotoxic	HLA-DPA1
0	1.18778	0.416	0.076	0	Cytotoxic	TNFRSF9
0	1.01414	0.287	0.032	0	Cytotoxic	ADGRG1
0	0.862225	0.284	0.034	0	Cytotoxic	GFOD1
0	0.745012	0.264	0.036	0	Cytotoxic	MYO7A
0	0.739919	0.273	0.03	0	Cytotoxic	AKAP5
0	0.667828	0.192	0.012	0	Cytotoxic	TNS3
0	0.651815	0.208	0.013	0	Cytotoxic	ETV1
0	0.628397	0.152	0.009	0	Cytotoxic	VCAM1
0	0.593008	0.185	0.011	0	Cytotoxic	IFITM10
0	0.493632	0.173	0.014	0	Cytotoxic	GOLIM4
0	-2.95967	0.244	0.795	0	Cytotoxic	LTB
0	-3.32061	0.229	0.83	0	Cytotoxic	IL7R
1.41761e-304	0.586394	0.225	0.027	1.54902e-300	Cytotoxic	SLC2A8
2.88999e-298	1.36153	0.932	0.507	3.15789e-294	Cytotoxic	GZMA
5.74702e-292	1.07734	0.89	0.368	6.27977e-288	Cytotoxic	CD8B
6.55143e-292	1.361	0.654	0.224	7.15874e-288	Cytotoxic	CXCR6
8.75982e-288	1.14103	0.775	0.317	9.57185e-284	Cytotoxic	PRF1
4.2306e-284	1.11801	0.641	0.216	4.62278e-280	Cytotoxic	HLA-DMA
6.74883e-279	1.47309	0.885	0.607	7.37444e-275	Cytotoxic	ALOX5AP
8.91705e-275	1.06448	0.443	0.111	9.74366e-271	Cytotoxic	GALNT2
3.21717e-272	0.653759	0.139	0.011	3.5154e-268	Cytotoxic	MKI67
1.13236e-264	0.84814	0.119	0.008	1.23733e-260	Cytotoxic	TYMS
6.27589e-255	-2.94027	0.119	0.61	6.85767e-251	Cytotoxic	KLF2
1.74172e-251	1.1632	0.881	0.487	1.90317e-247	Cytotoxic	APOBEC3G
1.16562e-249	0.814541	0.3	0.058	1.27367e-245	Cytotoxic	SRGAP3
1.81049e-249	0.661661	0.194	0.025	1.97832e-245	Cytotoxic	HMOX1
1.20674e-247	0.971276	0.999	0.98	1.3186e-243	Cytotoxic	GAPDH
3.3868e-235	0.965081	0.48	0.144	3.70075e-231	Cytotoxic	SNAP47
4.71296e-235	0.556964	0.192	0.025	5.14986e-231	Cytotoxic	HECTD2
3.67477e-234	1.05715	0.905	0.585	4.01542e-230	Cytotoxic	CTSD
4.81711e-234	1.32239	0.541	0.176	5.26366e-230	Cytotoxic	ZNF683
1.41842e-233	-1.53172	0.781	0.908	1.5499e-229	Cytotoxic	DUSP1
6.73671e-232	0.946776	0.634	0.227	7.3612e-228	Cytotoxic	TOX
9.98068e-232	0.421599	0.116	0.009	1.09059e-227	Cytotoxic	CDT1
6.33698e-231	0.78393	0.98	0.877	6.92442e-227	Cytotoxic	LSP1
5.17159e-229	0.877296	0.4	0.103	5.651e-225	Cytotoxic	FASLG
1.07272e-224	1.11346	0.71	0.299	1.17216e-220	Cytotoxic	HLA-DQB1
1.79609e-222	0.642853	0.272	0.052	1.96259e-218	Cytotoxic	DAPK2
3.3421e-216	1.05561	0.757	0.362	3.65191e-212	Cytotoxic	SIRPG
5.65497e-216	-2.51691	0.098	0.54	6.17919e-212	Cytotoxic	SELL
2.21661e-213	-1.77043	0.697	0.868	2.42209e-209	Cytotoxic	JUNB
7.9181e-209	1.08431	0.508	0.166	8.6521e-205	Cytotoxic	CRTAM
2.19966e-205	-2.22969	0.539	0.801	2.40357e-201	Cytotoxic	FOS
3.9038e-202	0.634716	0.217	0.037	4.26568e-198	Cytotoxic	CLECL1
1.17598e-197	1.02839	0.464	0.149	1.28499e-193	Cytotoxic	CLIC3
9.64416e-197	0.827527	0.979	0.856	1.05382e-192	Cytotoxic	COTL1
1.62795e-193	0.543651	0.279	0.06	1.77887e-189	Cytotoxic	SCCPDH
2.43332e-192	0.973312	0.73	0.356	2.65889e-188	Cytotoxic	APOBEC3C
5.23399e-192	0.584994	0.236	0.045	5.71918e-188	Cytotoxic	ENTPD1
7.65526e-192	1.01806	0.629	0.262	8.3649e-188	Cytotoxic	LYST
1.26089e-189	0.763831	0.379	0.105	1.37777e-185	Cytotoxic	ANKRD28
1.75304e-184	0.817373	0.997	0.949	1.91554e-180	Cytotoxic	CD74
1.69466e-180	0.956465	0.731	0.362	1.85175e-176	Cytotoxic	RBPJ
3.0542e-180	0.738762	0.254	0.055	3.33733e-176	Cytotoxic	CDCA7
9.52084e-179	1.64387	0.394	0.123	1.04034e-174	Cytotoxic	STMN1
2.61462e-178	0.892465	0.815	0.432	2.85699e-174	Cytotoxic	ID2
1.04772e-177	0.382513	0.113	0.011	1.14485e-173	Cytotoxic	TPX2
2.06581e-171	0.624019	0.281	0.068	2.25731e-167	Cytotoxic	SARDH
1.68019e-169	-2.02048	0.031	0.425	1.83595e-165	Cytotoxic	CCR7
2.68428e-169	0.486295	0.159	0.024	2.93312e-165	Cytotoxic	CLNK
1.41526e-163	-0.65188	0.993	0.993	1.54645e-159	Cytotoxic	FTH1
3.23416e-162	0.874176	0.811	0.451	3.53396e-158	Cytotoxic	IKZF3
3.2393e-162	0.842018	0.684	0.333	3.53959e-158	Cytotoxic	RAB27A
6.97634e-162	0.650489	0.404	0.126	7.62304e-158	Cytotoxic	ZEB2
1.27836e-161	0.894528	0.697	0.343	1.39686e-157	Cytotoxic	C12orf75
1.01729e-159	0.670765	0.383	0.119	1.1116e-155	Cytotoxic	RIN3
2.45466e-155	0.439918	0.144	0.021	2.68221e-151	Cytotoxic	TNFSF4
3.09211e-154	-1.69046	0.042	0.412	3.37875e-150	Cytotoxic	TCF7
5.24628e-154	0.738001	0.51	0.195	5.73261e-150	Cytotoxic	SLC7A5
6.3952e-154	0.574309	0.235	0.053	6.98803e-150	Cytotoxic	MSC
1.12176e-153	0.487335	0.208	0.042	1.22575e-149	Cytotoxic	CD244
1.13615e-153	1.03013	0.388	0.126	1.24147e-149	Cytotoxic	KLRD1
4.17342e-149	0.616293	0.406	0.135	4.56029e-145	Cytotoxic	JAKMIP1
7.19292e-149	0.814852	0.564	0.236	7.85971e-145	Cytotoxic	PTTG1
9.17131e-147	0.418979	0.152	0.025	1.00215e-142	Cytotoxic	DBN1
4.26233e-146	0.690048	0.435	0.154	4.65745e-142	Cytotoxic	GABARAPL1
1.68486e-145	0.751579	0.644	0.298	1.84105e-141	Cytotoxic	CHST12
8.35054e-145	0.679323	0.24	0.058	9.12463e-141	Cytotoxic	BCL2L11
1.31738e-144	0.353461	0.143	0.022	1.4395e-140	Cytotoxic	LANCL2
8.48415e-143	0.650781	0.364	0.118	9.27063e-139	Cytotoxic	MYL6B
1.09996e-142	0.666337	0.339	0.104	1.20193e-138	Cytotoxic	RUNX2
2.16317e-140	0.58176	0.333	0.1	2.3637e-136	Cytotoxic	BCAS4
1.76871e-138	0.625716	0.616	0.265	1.93267e-134	Cytotoxic	CTLA4
6.91357e-135	0.390583	0.146	0.025	7.55446e-131	Cytotoxic	MYO1E
4.32912e-134	0.73276	0.618	0.295	4.73043e-130	Cytotoxic	IFI27L2
1.20427e-133	0.823289	0.622	0.3	1.31591e-129	Cytotoxic	LGALS3
1.0447e-131	-1.63797	0.076	0.411	1.14154e-127	Cytotoxic	GPR183
3.59003e-131	0.615227	0.687	0.326	3.92282e-127	Cytotoxic	DUSP4
2.18046e-130	0.461614	0.992	0.965	2.38259e-126	Cytotoxic	MYL6
1.97295e-129	-0.975809	0.897	0.943	2.15584e-125	Cytotoxic	TSC22D3
3.49716e-129	0.398297	0.142	0.024	3.82135e-125	Cytotoxic	AFAP1L2
5.33983e-129	0.770819	0.572	0.264	5.83483e-125	Cytotoxic	PTPN22
2.44338e-128	0.512166	0.226	0.056	2.66988e-124	Cytotoxic	TNIP3
1.54525e-127	0.729128	0.487	0.203	1.6885e-123	Cytotoxic	ACP5
9.35369e-127	0.355906	0.158	0.03	1.02208e-122	Cytotoxic	SLC27A2
1.87608e-126	0.440923	0.989	0.978	2.04999e-122	Cytotoxic	CFL1
2.49366e-125	0.531695	0.214	0.052	2.72482e-121	Cytotoxic	LAYN
2.0823e-124	0.715223	0.664	0.337	2.27533e-120	Cytotoxic	ACTN4
6.27153e-124	0.585657	0.467	0.183	6.8529e-120	Cytotoxic	PLA2G16
1.68764e-123	0.459172	1	0.999	1.84408e-119	Cytotoxic	ACTB
5.10341e-122	0.662728	0.903	0.702	5.5765e-118	Cytotoxic	PARK7
5.37135e-121	0.290383	0.104	0.014	5.86928e-117	Cytotoxic	CENPU
1.04154e-118	0.399325	0.192	0.045	1.13809e-114	Cytotoxic	LIMK1
7.87204e-118	0.493033	0.237	0.064	8.60178e-114	Cytotoxic	CDKN2A
1.23455e-117	0.538354	0.177	0.039	1.34899e-113	Cytotoxic	KLRC3
1.32225e-116	0.42979	0.253	0.072	1.44482e-112	Cytotoxic	PLPP1
1.72609e-115	0.603062	0.588	0.276	1.8861e-111	Cytotoxic	OASL
4.77343e-115	0.44939	0.116	0.019	5.21592e-111	Cytotoxic	NUSAP1
2.62959e-114	0.639889	0.484	0.205	2.87335e-110	Cytotoxic	ABI3
5.9268e-113	0.456714	0.196	0.048	6.47621e-109	Cytotoxic	GCNT1
8.8599e-113	0.468121	0.31	0.101	9.68121e-109	Cytotoxic	ARL3
4.42744e-112	0.401532	0.135	0.025	4.83786e-108	Cytotoxic	ANKS1B
8.74605e-112	0.712017	0.389	0.152	9.55681e-108	Cytotoxic	CARS
1.57506e-111	0.801478	0.891	0.663	1.72107e-107	Cytotoxic	MT2A
1.94497e-111	0.70182	0.494	0.22	2.12526e-107	Cytotoxic	PLEKHF1
3.7371e-111	0.710816	0.914	0.653	4.08353e-107	Cytotoxic	RGS1
1.65895e-110	0.502993	0.976	0.892	1.81274e-106	Cytotoxic	ARPC2
5.1033e-110	0.782445	0.875	0.654	5.57638e-106	Cytotoxic	ITM2A
9.35631e-109	0.464983	0.278	0.088	1.02236e-104	Cytotoxic	MPST
1.74599e-108	0.983348	0.198	0.051	1.90784e-104	Cytotoxic	KLRC1
5.44985e-108	0.713549	0.693	0.4	5.95505e-104	Cytotoxic	CDK2AP2
1.05677e-107	0.425222	0.218	0.06	1.15473e-103	Cytotoxic	CAMK1
1.90671e-107	0.488234	0.122	0.022	2.08347e-103	Cytotoxic	MS4A6A
1.05709e-106	0.475352	0.244	0.072	1.15508e-102	Cytotoxic	CD38
1.26884e-106	0.4891	0.258	0.079	1.38646e-102	Cytotoxic	HLA-DMB
1.87381e-106	0.484363	0.234	0.067	2.04751e-102	Cytotoxic	REC8
1.95203e-106	-1.32916	0.099	0.388	2.13298e-102	Cytotoxic	LEF1
3.16553e-106	0.577199	0.939	0.772	3.45897e-102	Cytotoxic	LY6E
7.38964e-105	0.484107	0.934	0.603	8.07466e-101	Cytotoxic	CST7
3.79423e-103	0.626505	0.307	0.108	4.14596e-99	Cytotoxic	FAM3C
2.60489e-101	0.555132	0.314	0.113	2.84636e-97	Cytotoxic	ZNRF1
3.54563e-101	-0.824959	0.838	0.913	3.87431e-97	Cytotoxic	KLF6
1.0349e-100	-1.06216	0.884	0.938	1.13084e-96	Cytotoxic	TXNIP
1.25879e-100	0.601183	0.543	0.256	1.37548e-96	Cytotoxic	SLA2
4.19467e-100	0.528982	0.284	0.095	4.58352e-96	Cytotoxic	PECAM1
4.52902e-100	0.439534	0.143	0.031	4.94887e-96	Cytotoxic	CD9
5.38619e-99	0.281813	0.121	0.023	5.88549e-95	Cytotoxic	MCM4
3.58127e-98	0.633582	0.794	0.507	3.91326e-94	Cytotoxic	CTSC
5.90946e-96	0.581096	0.419	0.176	6.45727e-92	Cytotoxic	F2R
4.35578e-95	0.379385	0.21	0.06	4.75956e-91	Cytotoxic	GALNT1
1.46964e-94	0.582596	0.445	0.196	1.60587e-90	Cytotoxic	BLOC1S1
1.6135e-93	0.324545	0.12	0.023	1.76307e-89	Cytotoxic	KCNK5
4.19668e-89	0.340561	0.183	0.05	4.58571e-85	Cytotoxic	ABCB1
3.31066e-88	0.356002	0.207	0.062	3.61756e-84	Cytotoxic	PDLIM7
4.77203e-88	0.283768	0.147	0.035	5.2144e-84	Cytotoxic	MZB1
9.03715e-88	0.250496	0.108	0.02	9.8749e-84	Cytotoxic	MCM2
1.96392e-87	0.418413	0.281	0.099	2.14598e-83	Cytotoxic	ITGA1
3.15577e-87	0.684981	0.756	0.489	3.44831e-83	Cytotoxic	ITGB1
3.55908e-87	-1.29622	0.379	0.578	3.88901e-83	Cytotoxic	BTG2
4.44444e-87	0.505997	0.327	0.128	4.85644e-83	Cytotoxic	TSPAN17
9.77163e-86	0.501016	0.211	0.065	1.06775e-81	Cytotoxic	GEM
1.15678e-85	-1.22296	0.659	0.784	1.26401e-81	Cytotoxic	DNAJB1
1.47265e-85	0.570124	0.46	0.213	1.60916e-81	Cytotoxic	MT1F
2.44711e-85	-0.805599	0.545	0.714	2.67396e-81	Cytotoxic	SPOCK2
1.08009e-84	0.535487	0.866	0.662	1.18021e-80	Cytotoxic	PPP1CA
1.09324e-84	0.731003	0.851	0.651	1.19458e-80	Cytotoxic	CD27
7.13596e-84	0.493315	0.296	0.113	7.79746e-80	Cytotoxic	TESC
3.19733e-83	0.303766	0.134	0.031	3.49372e-79	Cytotoxic	SEMA4A
9.34535e-83	-1.30563	0.041	0.281	1.02117e-78	Cytotoxic	CD40LG
3.91301e-82	0.465147	0.338	0.137	4.27575e-78	Cytotoxic	SEL1L3
6.34445e-82	0.594638	0.681	0.421	6.93258e-78	Cytotoxic	IDH2
1.52451e-79	0.367598	0.234	0.079	1.66584e-75	Cytotoxic	FBXO6
5.6928e-79	0.365558	0.997	0.994	6.22053e-75	Cytotoxic	PFN1
2.55126e-78	0.276338	0.132	0.032	2.78776e-74	Cytotoxic	C3orf14
5.24778e-78	0.292715	0.132	0.032	5.73425e-74	Cytotoxic	CCR1
6.11914e-78	0.574418	0.815	0.577	6.68638e-74	Cytotoxic	BST2
1.46321e-77	0.505604	0.438	0.207	1.59885e-73	Cytotoxic	PLSCR1
6.00416e-77	0.497519	0.554	0.287	6.56074e-73	Cytotoxic	GYG1
3.94463e-76	0.505795	0.485	0.238	4.3103e-72	Cytotoxic	TBCD
1.5433e-75	-0.721912	0.977	0.973	1.68636e-71	Cytotoxic	ZFP36L2
5.66786e-75	-1.12962	0.018	0.234	6.19327e-71	Cytotoxic	MAL
7.71281e-75	-1.11319	0.32	0.522	8.42779e-71	Cytotoxic	BIRC3
2.12389e-74	0.414943	0.276	0.106	2.32078e-70	Cytotoxic	FUT8
2.58569e-74	0.2912	0.113	0.025	2.82538e-70	Cytotoxic	PIK3AP1
2.94652e-74	0.528775	0.72	0.439	3.21966e-70	Cytotoxic	TIGIT
5.21363e-74	0.507982	0.566	0.304	5.69694e-70	Cytotoxic	LASP1
1.23552e-73	0.516037	0.802	0.576	1.35005e-69	Cytotoxic	COX5A
2.22113e-73	0.303478	0.139	0.036	2.42702e-69	Cytotoxic	IL9R
5.97744e-73	0.311116	0.165	0.048	6.53155e-69	Cytotoxic	EZH2
3.10869e-72	-0.974019	0.077	0.305	3.39687e-68	Cytotoxic	CD4
2.77073e-71	0.27499	0.13	0.033	3.02758e-67	Cytotoxic	RGS9
2.95954e-71	0.478647	0.405	0.19	3.23389e-67	Cytotoxic	ATP8A1
5.53038e-71	0.379654	0.253	0.095	6.04304e-67	Cytotoxic	CD200
5.9316e-71	0.541329	0.789	0.551	6.48146e-67	Cytotoxic	IFI16
7.20499e-71	0.470697	0.494	0.255	7.8729e-67	Cytotoxic	TXNDC17
9.31257e-71	0.529036	0.275	0.111	1.01758e-66	Cytotoxic	MCM5
3.1006e-70	0.525126	0.693	0.419	3.38803e-66	Cytotoxic	SAMSN1
3.20948e-70	0.327399	0.173	0.053	3.507e-66	Cytotoxic	SLC4A2
3.58259e-70	0.323956	0.173	0.053	3.91469e-66	Cytotoxic	ABCA2
7.29972e-70	0.527794	0.75	0.499	7.97641e-66	Cytotoxic	DYNLL1
8.45319e-70	0.457584	0.933	0.829	9.2368e-66	Cytotoxic	SUB1
9.58548e-70	0.630055	0.89	0.728	1.04741e-65	Cytotoxic	TPI1
7.00457e-69	0.522111	0.571	0.316	7.6539e-65	Cytotoxic	NUCB2
3.55265e-68	0.457659	0.123	0.031	3.88198e-64	Cytotoxic	CENPF
1.43191e-67	0.449193	0.399	0.192	1.56465e-63	Cytotoxic	MAD2L2
1.45322e-67	0.44969	0.376	0.177	1.58794e-63	Cytotoxic	SKA2
4.10762e-67	0.429836	0.384	0.18	4.4884e-63	Cytotoxic	DUSP23
6.56084e-67	0.385491	0.274	0.109	7.16903e-63	Cytotoxic	PHTF1
1.12953e-66	0.413122	0.202	0.07	1.23423e-62	Cytotoxic	DZIP3
1.14334e-66	0.387506	0.205	0.071	1.24933e-62	Cytotoxic	TTN
1.28519e-66	0.901859	0.548	0.325	1.40432e-62	Cytotoxic	LGALS1
1.76621e-66	0.577415	0.687	0.426	1.92994e-62	Cytotoxic	ADGRE5
3.22573e-66	0.43837	0.333	0.148	3.52476e-62	Cytotoxic	PAM
1.90212e-65	0.463766	0.979	0.93	2.07845e-61	Cytotoxic	HMGB1
2.11108e-65	0.323731	0.194	0.066	2.30678e-61	Cytotoxic	PRKAR1B
2.51322e-65	0.264583	0.126	0.033	2.7462e-61	Cytotoxic	SPRY1
7.6919e-65	0.461864	0.66	0.406	8.40494e-61	Cytotoxic	ISG15
8.68603e-65	0.532566	0.344	0.157	9.49122e-61	Cytotoxic	MT1E
1.20655e-64	0.352465	0.203	0.072	1.3184e-60	Cytotoxic	NAB1
2.06207e-64	0.314014	0.137	0.039	2.25323e-60	Cytotoxic	UBE2T
2.13589e-63	-0.908962	0.012	0.198	2.33388e-59	Cytotoxic	S1PR1
4.27748e-63	0.413038	0.996	0.991	4.674e-59	Cytotoxic	ACTG1
1.5835e-62	-1.27219	0.113	0.314	1.73029e-58	Cytotoxic	PASK
1.7014e-62	0.529131	0.68	0.433	1.85912e-58	Cytotoxic	IL2RB
1.26992e-61	-0.796789	0.712	0.776	1.38764e-57	Cytotoxic	TNFAIP3
2.00792e-61	-1.11571	0.166	0.368	2.19405e-57	Cytotoxic	FOSB
2.07856e-61	-1.19994	0.056	0.249	2.27124e-57	Cytotoxic	SESN1
2.84173e-61	0.484766	0.441	0.231	3.10516e-57	Cytotoxic	CARHSP1
4.1392e-61	0.502346	0.302	0.134	4.52291e-57	Cytotoxic	CKS2
7.44896e-60	-0.981569	0.479	0.616	8.13948e-56	Cytotoxic	SLC2A3
1.09324e-59	0.357516	0.301	0.131	1.19458e-55	Cytotoxic	TFDP1
2.41142e-59	0.427727	0.872	0.72	2.63495e-55	Cytotoxic	GNG5
4.02595e-59	0.526612	0.418	0.214	4.39916e-55	Cytotoxic	GLUL
5.97036e-59	-0.922142	0.018	0.196	6.52381e-55	Cytotoxic	KLF3
1.25031e-58	0.489703	0.726	0.49	1.36621e-54	Cytotoxic	GSTP1
2.36805e-58	0.500092	0.793	0.594	2.58757e-54	Cytotoxic	SLC25A5
2.77981e-58	0.403449	0.402	0.201	3.0375e-54	Cytotoxic	PREX1
4.91335e-58	0.471165	0.306	0.14	5.36882e-54	Cytotoxic	SMC4
1.32567e-57	-0.993548	0.721	0.791	1.44855e-53	Cytotoxic	NFKBIA
2.23311e-57	0.395295	0.241	0.099	2.44012e-53	Cytotoxic	MCM6
2.81071e-57	0.33384	0.291	0.128	3.07126e-53	Cytotoxic	SPATS2L
3.70371e-57	0.416436	0.897	0.747	4.04705e-53	Cytotoxic	PSME2
1.18796e-56	0.342407	0.313	0.141	1.29808e-52	Cytotoxic	GGCT
1.76099e-56	0.421867	0.166	0.057	1.92423e-52	Cytotoxic	GPR25
1.98434e-56	-0.942739	0.159	0.354	2.16829e-52	Cytotoxic	TNFSF8
4.74811e-56	0.423002	0.789	0.547	5.18826e-52	Cytotoxic	CLEC2B
1.01804e-55	0.354095	0.307	0.139	1.11241e-51	Cytotoxic	ARHGAP18
2.58128e-55	0.392911	0.387	0.192	2.82057e-51	Cytotoxic	SLF1
3.03808e-55	-0.851165	0.013	0.18	3.31972e-51	Cytotoxic	PLAC8
3.07774e-55	-0.947337	0.018	0.186	3.36305e-51	Cytotoxic	TXK
8.30136e-55	0.360722	0.234	0.096	9.07089e-51	Cytotoxic	KIF20B
2.19599e-54	0.305624	0.205	0.079	2.39956e-50	Cytotoxic	DDAH2
3.81859e-54	0.332464	0.236	0.097	4.17257e-50	Cytotoxic	SLC1A5
7.46974e-54	0.445122	0.726	0.503	8.16218e-50	Cytotoxic	POMP
3.37395e-53	0.34564	0.262	0.114	3.68672e-49	Cytotoxic	CCR5
7.34083e-53	-0.902872	0.785	0.831	8.02132e-49	Cytotoxic	JUN
1.29834e-52	0.445875	0.801	0.586	1.4187e-48	Cytotoxic	WDR1
2.22751e-52	0.451908	0.75	0.554	2.434e-48	Cytotoxic	FKBP1A
2.62868e-52	0.402806	0.366	0.183	2.87236e-48	Cytotoxic	CPNE7
4.61012e-52	0.40134	0.274	0.124	5.03748e-48	Cytotoxic	LMNB1
7.53331e-52	0.320079	0.284	0.128	8.23165e-48	Cytotoxic	CASP3
7.6305e-52	-0.889867	0.061	0.234	8.33784e-48	Cytotoxic	TIMP1
8.4722e-52	-0.303548	0.523	0.662	9.25757e-48	Cytotoxic	HIST1H4C
1.15599e-51	0.425526	0.791	0.591	1.26315e-47	Cytotoxic	DBI
2.28305e-51	-0.816886	0.044	0.214	2.49469e-47	Cytotoxic	FBLN7
2.93221e-51	-0.726923	0.01	0.165	3.20402e-47	Cytotoxic	SPINT2
4.28583e-51	0.398893	0.796	0.579	4.68313e-47	Cytotoxic	UBE2L6
9.60372e-51	0.34074	0.556	0.321	1.0494e-46	Cytotoxic	TYMP
1.51591e-50	0.543968	0.766	0.544	1.65643e-46	Cytotoxic	SLA
4.75388e-50	0.279436	0.132	0.042	5.19456e-46	Cytotoxic	FEN1
1.16028e-49	0.468997	0.364	0.192	1.26784e-45	Cytotoxic	NDFIP2
2.97497e-49	-0.420066	0.733	0.817	3.25075e-45	Cytotoxic	HSP90AB1
4.23019e-49	0.313246	0.241	0.105	4.62233e-45	Cytotoxic	TRPS1
6.58428e-49	0.277496	0.136	0.045	7.19465e-45	Cytotoxic	CCDC141
8.2262e-49	-0.419831	0.975	0.976	8.98877e-45	Cytotoxic	FTL
8.70853e-49	0.333017	0.214	0.088	9.51581e-45	Cytotoxic	AHI1
8.94876e-49	0.265441	0.189	0.073	9.77831e-45	Cytotoxic	BARD1
1.55722e-48	-0.738945	0.316	0.483	1.70157e-44	Cytotoxic	PBXIP1
2.17672e-48	0.465728	0.539	0.332	2.3785e-44	Cytotoxic	CCND2
3.29867e-48	0.3625	0.341	0.171	3.60446e-44	Cytotoxic	CLSTN3
4.02746e-48	0.379964	0.299	0.144	4.40081e-44	Cytotoxic	RAB37
6.02436e-48	0.339569	0.272	0.126	6.58282e-44	Cytotoxic	SYT11
6.32481e-48	0.260065	0.169	0.063	6.91112e-44	Cytotoxic	HELLS
9.04099e-48	0.423851	0.495	0.297	9.87908e-44	Cytotoxic	RPA3
9.35836e-48	0.497283	0.568	0.368	1.02259e-43	Cytotoxic	TPM4
1.49127e-47	-0.907672	0.034	0.19	1.62952e-43	Cytotoxic	C1orf162
2.09014e-47	0.454521	0.788	0.577	2.28389e-43	Cytotoxic	CLEC2D
4.42093e-47	0.391112	0.615	0.383	4.83076e-43	Cytotoxic	VOPP1
3.96767e-46	0.313539	0.299	0.142	4.33548e-42	Cytotoxic	SGMS1
7.64927e-46	0.344747	0.277	0.132	8.35835e-42	Cytotoxic	GFI1
3.15766e-45	0.375202	0.45	0.256	3.45038e-41	Cytotoxic	SAMD9L
4.41253e-45	0.301915	0.431	0.233	4.82157e-41	Cytotoxic	ZCRB1
9.79617e-45	0.315342	0.172	0.067	1.07043e-40	Cytotoxic	CKS1B
2.61784e-44	0.278291	0.242	0.109	2.86051e-40	Cytotoxic	CKAP2
3.02641e-44	-0.804174	0.11	0.274	3.30696e-40	Cytotoxic	AQP3
3.75142e-44	-0.757707	0.039	0.187	4.09918e-40	Cytotoxic	SATB1
5.64948e-44	0.379843	0.367	0.194	6.17319e-40	Cytotoxic	EOMES
6.90684e-44	-1.44637	0.09	0.251	7.5471e-40	Cytotoxic	TNFRSF4
1.20911e-43	0.418499	0.669	0.461	1.32119e-39	Cytotoxic	PDIA6
1.91844e-43	0.278479	0.175	0.07	2.09628e-39	Cytotoxic	SMC2
2.52801e-43	-0.729619	0.157	0.319	2.76236e-39	Cytotoxic	CD28
4.51404e-43	0.412649	0.445	0.256	4.93249e-39	Cytotoxic	BTG3
6.538e-42	0.354583	0.49	0.292	7.14407e-38	Cytotoxic	IFI35
1.25309e-41	0.361748	0.52	0.316	1.36925e-37	Cytotoxic	PRDX3
1.98167e-41	-0.732888	0.057	0.204	2.16537e-37	Cytotoxic	RASGRP2
2.80221e-41	0.258646	0.169	0.067	3.06198e-37	Cytotoxic	ATP10D
3.77325e-41	0.276042	0.175	0.072	4.12303e-37	Cytotoxic	KIAA1671
3.92593e-41	0.406083	0.499	0.31	4.28987e-37	Cytotoxic	YWHAH
8.70356e-41	0.349167	0.523	0.319	9.51038e-37	Cytotoxic	MAPRE2
9.28279e-41	-0.74739	0.243	0.396	1.01433e-36	Cytotoxic	NCF1
1.20596e-40	-0.670749	0.042	0.184	1.31775e-36	Cytotoxic	LSR
1.27218e-40	0.72518	0.189	0.08	1.39011e-36	Cytotoxic	GNLY
1.63441e-40	0.370539	0.509	0.307	1.78592e-36	Cytotoxic	CD84
1.86644e-40	0.277292	0.31	0.157	2.03946e-36	Cytotoxic	NABP2
5.06092e-40	-0.626802	0.023	0.156	5.53007e-36	Cytotoxic	IL6R
6.18225e-40	0.322004	0.382	0.21	6.75534e-36	Cytotoxic	NELFCD
8.6919e-40	-0.67858	0.021	0.151	9.49764e-36	Cytotoxic	CMTM8
1.02494e-39	0.385697	0.389	0.219	1.11995e-35	Cytotoxic	PHLDA1
1.21182e-39	0.351357	0.823	0.639	1.32415e-35	Cytotoxic	UCP2
1.23932e-39	0.359477	0.369	0.204	1.35421e-35	Cytotoxic	ATP1B3
1.3618e-39	0.400584	0.706	0.507	1.48804e-35	Cytotoxic	SIT1
1.53222e-39	0.320332	0.151	0.059	1.67426e-35	Cytotoxic	DHFR
3.40564e-39	0.257948	0.241	0.114	3.72135e-35	Cytotoxic	CD151
5.44434e-39	-0.604887	0.009	0.132	5.94903e-35	Cytotoxic	DHRS3
1.42298e-38	0.354099	0.767	0.565	1.55489e-34	Cytotoxic	TAP1
1.52143e-38	0.414065	0.599	0.391	1.66247e-34	Cytotoxic	GBP5
1.83957e-38	0.310265	0.405	0.229	2.0101e-34	Cytotoxic	GTF2I
2.17442e-38	0.303667	0.473	0.279	2.37598e-34	Cytotoxic	HSBP1
3.51841e-38	0.439764	0.849	0.707	3.84457e-34	Cytotoxic	CALR
1.29478e-37	0.29588	0.309	0.162	1.4148e-33	Cytotoxic	ACAA2
2.1294e-37	-0.710141	0.031	0.159	2.32679e-33	Cytotoxic	IGFBP4
2.45345e-37	0.319844	0.409	0.233	2.68089e-33	Cytotoxic	SRRT
2.47646e-37	-0.943475	0.385	0.496	2.70602e-33	Cytotoxic	IER2
2.99975e-37	-0.836722	0.1	0.242	3.27783e-33	Cytotoxic	SOCS3
7.21769e-37	0.310832	0.389	0.223	7.88677e-33	Cytotoxic	LAP3
2.42218e-36	0.279794	0.657	0.44	2.64671e-32	Cytotoxic	TNFRSF1B
2.78411e-36	0.294362	0.411	0.237	3.0422e-32	Cytotoxic	ETFB
3.18338e-36	-0.863067	0.37	0.498	3.47848e-32	Cytotoxic	EEF1G
3.77639e-36	0.393127	0.639	0.445	4.12646e-32	Cytotoxic	ANXA2
7.58578e-36	-0.577963	0.02	0.139	8.28898e-32	Cytotoxic	FAAH2
1.01233e-35	0.303513	0.974	0.892	1.10618e-31	Cytotoxic	CD2
3.16304e-35	0.304497	0.269	0.139	3.45625e-31	Cytotoxic	GPR137B
3.65939e-35	0.29386	0.256	0.129	3.99861e-31	Cytotoxic	APOBEC3H
4.08696e-35	0.276524	0.246	0.122	4.46583e-31	Cytotoxic	NAMPT
1.10707e-34	0.991776	0.253	0.129	1.20969e-30	Cytotoxic	XCL2
1.11835e-34	0.370103	0.831	0.667	1.22202e-30	Cytotoxic	PKM
1.30554e-34	0.350327	0.133	0.052	1.42656e-30	Cytotoxic	TMIGD2
1.45003e-34	-1.18268	0.012	0.124	1.58445e-30	Cytotoxic	FOXP3
1.79774e-34	0.270336	0.207	0.097	1.96439e-30	Cytotoxic	RSAD2
2.25005e-34	0.364935	0.746	0.542	2.45863e-30	Cytotoxic	CD82
3.57782e-34	-0.671862	0.028	0.146	3.90949e-30	Cytotoxic	PTGER2
4.46577e-34	0.418916	0.175	0.079	4.87975e-30	Cytotoxic	CSF1
4.59472e-34	0.298049	0.385	0.223	5.02065e-30	Cytotoxic	SMC1A
2.01778e-33	0.430643	0.775	0.627	2.20482e-29	Cytotoxic	PGAM1
3.13984e-33	0.332481	0.52	0.336	3.4309e-29	Cytotoxic	PRDM1
8.44394e-33	0.262179	0.379	0.218	9.22669e-29	Cytotoxic	OAS2
9.81894e-33	0.275745	0.451	0.27	1.07292e-28	Cytotoxic	RUNX3
1.07816e-32	-0.669953	0.111	0.24	1.1781e-28	Cytotoxic	PLK3
2.20754e-32	0.254735	0.972	0.879	2.41218e-28	Cytotoxic	S100A4
2.4821e-32	0.261727	0.343	0.193	2.71219e-28	Cytotoxic	STIP1
3.43609e-32	0.335879	0.522	0.342	3.75461e-28	Cytotoxic	NAA38
3.44567e-32	0.270477	0.32	0.177	3.76508e-28	Cytotoxic	ACTA2
3.99158e-32	0.268009	0.207	0.1	4.3616e-28	Cytotoxic	KPNA2
1.19083e-31	0.412566	0.277	0.151	1.30122e-27	Cytotoxic	H2AFX
1.58204e-31	0.279554	0.193	0.091	1.7287e-27	Cytotoxic	FCRL6
1.75933e-31	-0.564192	0.864	0.866	1.92242e-27	Cytotoxic	CD69
2.53113e-31	0.354501	0.629	0.438	2.76577e-27	Cytotoxic	SERPINB1
3.16679e-31	0.275204	0.508	0.318	3.46035e-27	Cytotoxic	SPN
3.11206e-30	0.302896	0.585	0.395	3.40055e-26	Cytotoxic	VDAC1
6.90221e-30	0.254262	0.359	0.209	7.54204e-26	Cytotoxic	EFHD2
1.76687e-29	0.649403	0.884	0.803	1.93066e-25	Cytotoxic	HMGN2
1.9601e-29	0.277603	0.31	0.177	2.1418e-25	Cytotoxic	IFI44
3.37557e-29	0.278379	0.454	0.283	3.68849e-25	Cytotoxic	MYO1G
3.69489e-29	0.305322	0.451	0.287	4.03741e-25	Cytotoxic	PSMA4
3.97463e-29	0.335095	0.152	0.069	4.34308e-25	Cytotoxic	MCM7
8.23665e-29	0.289289	0.467	0.297	9.00019e-25	Cytotoxic	GALM
8.62125e-29	0.261408	0.464	0.293	9.42044e-25	Cytotoxic	EIF2AK2
8.80567e-29	0.290867	0.425	0.262	9.62196e-25	Cytotoxic	SYTL3
3.43015e-28	0.25459	0.391	0.239	3.74812e-24	Cytotoxic	MTHFD2
5.38259e-28	-0.706324	0.238	0.351	5.88155e-24	Cytotoxic	LYAR
5.69915e-28	-0.50278	0.016	0.111	6.22746e-24	Cytotoxic	ITGA6
7.55415e-28	-0.716328	0.113	0.23	8.25442e-24	Cytotoxic	SERINC5
1.41182e-27	-0.547687	0.028	0.126	1.5427e-23	Cytotoxic	TRABD2A
1.87523e-27	0.274255	0.171	0.082	2.04906e-23	Cytotoxic	CENPM
2.45899e-27	-0.645606	0.435	0.515	2.68694e-23	Cytotoxic	PPP1R15A
2.73724e-27	0.308873	0.675	0.482	2.99098e-23	Cytotoxic	IQGAP1
3.02754e-27	0.296125	0.615	0.425	3.3082e-23	Cytotoxic	PARP1
4.63244e-27	0.355322	0.52	0.356	5.06186e-23	Cytotoxic	SPTAN1
4.7831e-27	0.349578	0.55	0.385	5.2265e-23	Cytotoxic	CCDC167
8.30015e-27	0.328896	0.792	0.638	9.06958e-23	Cytotoxic	C9orf16
1.10558e-26	0.529354	0.77	0.639	1.20807e-22	Cytotoxic	H2AFZ
1.13215e-26	-0.577084	0.068	0.177	1.2371e-22	Cytotoxic	RIC3
1.51912e-26	-0.629054	0.068	0.176	1.65994e-22	Cytotoxic	CD55
1.97711e-26	-0.492596	0.024	0.118	2.16039e-22	Cytotoxic	FBLN5
2.0225e-26	0.252698	0.53	0.35	2.20999e-22	Cytotoxic	PSMB2
2.70527e-26	0.327674	0.428	0.277	2.95605e-22	Cytotoxic	SDF2L1
2.74541e-26	-0.735141	0.267	0.379	2.99991e-22	Cytotoxic	PIM2
4.73225e-26	0.292343	0.261	0.147	5.17093e-22	Cytotoxic	MCM3
6.62058e-26	0.612558	0.677	0.522	7.2343e-22	Cytotoxic	HMGB2
1.56716e-25	0.293442	0.379	0.238	1.71244e-21	Cytotoxic	HNRNPAB
2.09071e-25	-0.603594	0.123	0.231	2.28452e-21	Cytotoxic	FLOT1
2.5268e-25	0.260076	0.428	0.274	2.76104e-21	Cytotoxic	PSMC3
3.33552e-25	0.386566	0.806	0.686	3.64472e-21	Cytotoxic	CD7
3.74325e-25	0.278061	0.552	0.388	4.09025e-21	Cytotoxic	SNRPD1
4.93062e-25	-0.543042	0.093	0.201	5.38769e-21	Cytotoxic	SH3BP5
6.57786e-25	0.335949	0.718	0.563	7.18763e-21	Cytotoxic	DEK
6.58688e-25	0.279379	0.262	0.15	7.19749e-21	Cytotoxic	TMEM106C
1.40986e-24	0.293081	0.789	0.638	1.54055e-20	Cytotoxic	CALM3
2.77332e-24	-0.74907	0.153	0.263	3.0304e-20	Cytotoxic	KLRG1
6.46242e-24	-0.489488	0.022	0.108	7.06149e-20	Cytotoxic	SCML1
8.9621e-24	0.255418	0.407	0.26	9.79288e-20	Cytotoxic	ORMDL3
1.72126e-23	-0.433755	0.028	0.116	1.88082e-19	Cytotoxic	EPHX2
1.78873e-23	0.25753	0.622	0.44	1.95455e-19	Cytotoxic	PPM1G
3.05424e-23	0.302597	0.726	0.583	3.33737e-19	Cytotoxic	SNRPB
3.60145e-23	-0.524666	0.113	0.217	3.9353e-19	Cytotoxic	ADI1
4.46134e-23	-0.603572	0.214	0.317	4.8749e-19	Cytotoxic	GIMAP1
6.16531e-23	0.314425	0.378	0.248	6.73683e-19	Cytotoxic	NASP
6.46238e-23	0.277105	0.501	0.348	7.06144e-19	Cytotoxic	MX1
1.70298e-22	-0.679901	0.434	0.481	1.86085e-18	Cytotoxic	NOSIP
3.05031e-22	-0.764824	0.047	0.137	3.33307e-18	Cytotoxic	CTSL
5.49132e-22	-0.501309	0.021	0.1	6.00036e-18	Cytotoxic	MYBL1
5.66372e-22	0.266726	0.548	0.383	6.18875e-18	Cytotoxic	GPI
5.84752e-22	0.258723	0.795	0.654	6.38958e-18	Cytotoxic	HNRNPA3
5.85909e-22	-0.726755	0.282	0.366	6.40223e-18	Cytotoxic	CLDND1
2.70283e-21	0.354807	0.199	0.112	2.95338e-17	Cytotoxic	PCNA
3.45576e-21	0.365297	0.478	0.343	3.77611e-17	Cytotoxic	ITM2C
5.28253e-21	0.256508	0.51	0.355	5.77222e-17	Cytotoxic	LIME1
9.52104e-21	0.275397	0.574	0.413	1.04036e-16	Cytotoxic	GBP2
1.22897e-20	-0.453888	0.047	0.132	1.3429e-16	Cytotoxic	LAIR1
1.26558e-20	0.299381	0.636	0.475	1.3829e-16	Cytotoxic	PTPN7
1.42288e-20	-0.39939	0.026	0.105	1.55478e-16	Cytotoxic	ANK3
2.02234e-20	-0.511957	0.218	0.313	2.20981e-16	Cytotoxic	NPC2
5.56118e-20	0.271909	0.566	0.413	6.0767e-16	Cytotoxic	CKLF
1.29041e-19	-0.4453	0.039	0.119	1.41003e-15	Cytotoxic	CCR4
1.83028e-19	-0.539021	0.159	0.251	1.99995e-15	Cytotoxic	KDSR
7.3736e-19	-0.462288	0.081	0.169	8.05713e-15	Cytotoxic	BCL2A1
2.89805e-18	-0.434613	0.031	0.104	3.1667e-14	Cytotoxic	ACTN1
3.46923e-18	-0.493329	0.13	0.221	3.79083e-14	Cytotoxic	NABP1
3.53987e-18	-0.471238	0.114	0.205	3.86802e-14	Cytotoxic	TLE4
1.39677e-17	-0.549102	0.13	0.214	1.52625e-13	Cytotoxic	IFNGR1
1.63407e-17	-0.619738	0.668	0.669	1.78555e-13	Cytotoxic	SAT1
1.7134e-17	-0.471576	0.09	0.176	1.87224e-13	Cytotoxic	MAF
5.09012e-17	-0.403267	0.038	0.109	5.56198e-13	Cytotoxic	EPHA4
7.95369e-17	0.325963	0.509	0.388	8.691e-13	Cytotoxic	RANBP1
9.33958e-17	-0.492973	0.356	0.419	1.02054e-12	Cytotoxic	REL
1.69296e-16	-0.683763	0.093	0.176	1.8499e-12	Cytotoxic	AREG
9.19983e-16	-0.501482	0.18	0.259	1.00527e-11	Cytotoxic	NFKB2
9.38344e-16	-0.522624	0.33	0.391	1.02533e-11	Cytotoxic	XBP1
9.39393e-16	-0.510607	0.186	0.264	1.02647e-11	Cytotoxic	TNFRSF25
1.34293e-15	-0.494029	0.343	0.409	1.46742e-11	Cytotoxic	ARID5B
2.89651e-15	-0.531002	0.164	0.246	3.16501e-11	Cytotoxic	MX2
1.08236e-14	-0.424137	0.076	0.147	1.1827e-10	Cytotoxic	PERP
1.3809e-14	-0.480516	0.252	0.327	1.50891e-10	Cytotoxic	PDE3B
2.39493e-14	0.925261	0.159	0.093	2.61694e-10	Cytotoxic	XCL1
6.41609e-14	-0.437724	0.051	0.116	7.01086e-10	Cytotoxic	LMNA
6.62616e-13	-0.333436	0.051	0.112	7.24041e-09	Cytotoxic	LY96
9.98714e-13	-0.402824	0.112	0.181	1.09129e-08	Cytotoxic	ETV6
1.35896e-12	-0.467342	0.221	0.286	1.48494e-08	Cytotoxic	RELB
2.11147e-12	-0.387764	0.09	0.155	2.3072e-08	Cytotoxic	CD59
3.5221e-12	-0.521344	0.648	0.629	3.8486e-08	Cytotoxic	ANXA1
4.8249e-12	-0.610493	0.184	0.25	5.27216e-08	Cytotoxic	GADD45B
5.05908e-12	-0.419368	0.292	0.351	5.52806e-08	Cytotoxic	RORA
1.02907e-11	-0.421724	0.623	0.637	1.12447e-07	Cytotoxic	HSPE1
2.54052e-11	-0.489324	0.29	0.348	2.77603e-07	Cytotoxic	NFKBIZ
3.07895e-11	-0.461266	0.341	0.393	3.36436e-07	Cytotoxic	PIM1
4.99315e-11	-0.344433	0.061	0.116	5.45601e-07	Cytotoxic	SH3YL1
1.23024e-10	-0.340172	0.065	0.12	1.34428e-06	Cytotoxic	LGALS3BP
2.06691e-10	-0.44755	0.216	0.279	2.25852e-06	Cytotoxic	ERN1
2.41352e-10	-0.806763	0.339	0.407	2.63726e-06	Cytotoxic	HSPA1B
2.73573e-10	-0.341365	0.397	0.434	2.98933e-06	Cytotoxic	C1QBP
4.37635e-10	-0.369745	0.923	0.9	4.78204e-06	Cytotoxic	HSP90AA1
7.10626e-10	-0.442472	0.062	0.113	7.76501e-06	Cytotoxic	MYC
7.90664e-10	-0.322693	0.07	0.124	8.63959e-06	Cytotoxic	EPHA1
2.04673e-09	-0.34332	0.069	0.121	2.23647e-05	Cytotoxic	FCRL3
2.43243e-09	-0.631806	0.087	0.142	2.65791e-05	Cytotoxic	TNF
2.64625e-09	-0.457109	0.192	0.242	2.89155e-05	Cytotoxic	SKIL
3.39384e-09	-0.322933	0.097	0.15	3.70845e-05	Cytotoxic	RARA
3.42421e-09	-0.421011	0.223	0.271	3.74164e-05	Cytotoxic	UPP1
1.10958e-08	-0.3515	0.083	0.132	0.000121243	Cytotoxic	RIPK2
1.18628e-08	-0.350758	0.103	0.154	0.000129625	Cytotoxic	ARRDC2
1.28917e-08	-0.387649	0.289	0.33	0.000140868	Cytotoxic	STAT4
2.25472e-08	-0.346232	0.317	0.36	0.000246374	Cytotoxic	TTC3
4.2088e-08	-0.358515	0.103	0.152	0.000459896	Cytotoxic	TIAM1
5.22477e-08	-0.390994	0.257	0.304	0.000570911	Cytotoxic	TSPYL2
8.01737e-08	-0.287397	0.08	0.126	0.000876058	Cytotoxic	CDKN2D
6.78622e-07	-0.300526	0.251	0.298	0.0074153	Cytotoxic	MYLIP
1.29419e-06	-0.347472	0.191	0.231	0.0141416	Cytotoxic	ATP2B1
1.45665e-06	-0.308938	0.267	0.303	0.0159168	Cytotoxic	DDX21
1.79719e-06	-0.254304	0.089	0.129	0.0196379	Cytotoxic	BNIP3
1.97232e-06	-0.358486	0.495	0.512	0.0215516	Cytotoxic	SOCS1
2.17062e-06	-0.45334	0.074	0.111	0.0237183	Cytotoxic	CDKN1A
2.93806e-06	-0.338347	0.352	0.386	0.0321042	Cytotoxic	NR4A2
3.6938e-06	-0.292414	0.441	0.457	0.0403622	Cytotoxic	HSPD1
6.69086e-06	-0.311047	0.123	0.161	0.0731111	Cytotoxic	SPTBN1
6.8952e-06	-0.290934	0.094	0.132	0.0753439	Cytotoxic	ADPRM
8.56939e-06	-0.400292	0.48	0.469	0.0936377	Cytotoxic	TUBA1A
8.60921e-06	-0.317587	0.252	0.281	0.0940729	Cytotoxic	SERPINB9
1.22888e-05	-0.412969	0.09	0.125	0.13428	Cytotoxic	GK
1.24523e-05	-0.275463	0.642	0.625	0.136067	Cytotoxic	AHNAK
1.27373e-05	-0.308277	0.163	0.199	0.13918	Cytotoxic	SOD2
1.32723e-05	-0.394138	0.238	0.267	0.145027	Cytotoxic	ABLIM1
2.86326e-05	-0.35086	0.144	0.178	0.312869	Cytotoxic	SESN3
6.40726e-05	-0.305573	0.191	0.226	0.700121	Cytotoxic	FBXO32
6.6232e-05	-0.327564	0.211	0.241	0.723717	Cytotoxic	PRMT9
0.000108244	-0.405566	0.131	0.164	1	Cytotoxic	RBKS
0.000117837	-0.259244	0.089	0.119	1	Cytotoxic	ARL4A
0.000138698	-0.304209	0.09	0.121	1	Cytotoxic	TNFSF13B
0.000157258	-0.300102	0.176	0.202	1	Cytotoxic	ADK
0.000219095	-0.296098	0.149	0.176	1	Cytotoxic	CSRNP1
0.000306273	-0.276597	0.543	0.534	1	Cytotoxic	RGCC
0.000322319	-0.261349	0.119	0.148	1	Cytotoxic	STAM
0.000327374	-0.31646	0.119	0.145	1	Cytotoxic	AP3M2
0.000418717	-0.255075	0.13	0.156	1	Cytotoxic	GNL3
0.000421753	-0.292593	0.21	0.234	1	Cytotoxic	NINJ1
0.00045534	-0.365738	0.489	0.49	1	Cytotoxic	CITED2
0.000547028	-0.276762	0.138	0.165	1	Cytotoxic	MARCKSL1
0.000559816	-0.355113	0.085	0.111	1	Cytotoxic	SGK1
0.000574044	-0.296529	0.181	0.208	1	Cytotoxic	ZNF331
0.000605149	-0.363447	0.617	0.59	1	Cytotoxic	DDIT4
0.000717732	-0.25224	0.141	0.167	1	Cytotoxic	IRF2BP2
0.000821809	-0.288917	0.132	0.156	1	Cytotoxic	MID1IP1
0.0023706	-0.297792	0.508	0.508	1	Cytotoxic	GZMK
0.00253827	-0.276729	0.169	0.192	1	Cytotoxic	LPAR6
0.00527501	-0.53347	0.769	0.691	1	Cytotoxic	DUSP2
0.00795809	-0.300138	0.291	0.299	1	Cytotoxic	HIST1H1D
0.00819204	-0.297725	0.385	0.37	1	Cytotoxic	PDE4B
0	3.56698	0.468	0.04	0	CD4 103	KRT86
0	2.96092	0.954	0.148	0	CD4 103	CXCL13
0	2.20482	0.868	0.175	0	CD4 103	TNFRSF18
0	1.73507	0.619	0.085	0	CD4 103	HAVCR2
1.31711e-291	2.2981	0.926	0.257	1.4392e-287	CD4 103	PDCD1
2.02031e-289	1.47282	0.405	0.039	2.20759e-285	CD4 103	ADGRG1
6.3379e-289	1.78291	0.477	0.055	6.92543e-285	CD4 103	ZBED2
1.83422e-197	1.08697	0.386	0.05	2.00426e-193	CD4 103	PDE7B
8.53231e-176	0.891905	0.266	0.027	9.32326e-172	CD4 103	MYO1E
8.73182e-169	0.797073	0.218	0.019	9.54126e-165	CD4 103	CD109
1.48547e-167	0.999288	0.326	0.042	1.62317e-163	CD4 103	MYO7A
2.76932e-165	0.628627	0.153	0.009	3.02603e-161	CD4 103	HTRA1
2.87954e-160	1.59847	0.882	0.335	3.14647e-156	CD4 103	DUSP4
1.89178e-152	1.93956	0.813	0.325	2.06715e-148	CD4 103	TYMP
1.03448e-148	1.91737	0.772	0.265	1.13037e-144	CD4 103	LAG3
1.62808e-146	1.47835	0.811	0.274	1.779e-142	CD4 103	CTLA4
8.5978e-145	1.1345	0.528	0.119	9.39481e-141	CD4 103	CCDC50
1.15958e-144	1.31562	0.767	0.236	1.26707e-140	CD4 103	TNFRSF4
1.2242e-143	1.1188	0.369	0.06	1.33769e-139	CD4 103	GADD45G
8.81385e-142	1.71316	0.568	0.138	9.63089e-138	CD4 103	IFNG
1.62268e-140	0.546022	0.153	0.011	1.7731e-136	CD4 103	CLEC7A
2.91381e-137	0.952255	0.355	0.058	3.18392e-133	CD4 103	DAPK2
9.28636e-128	1.53731	0.971	0.661	1.01472e-123	CD4 103	RGS1
2.24064e-125	1.40126	0.933	0.583	2.44835e-121	CD4 103	BST2
1.8935e-124	-3.09879	0.317	0.809	2.06903e-120	CD4 103	IL7R
1.91755e-124	1.09175	1	0.981	2.09531e-120	CD4 103	GAPDH
2.6577e-122	1.3746	0.633	0.19	2.90407e-118	CD4 103	PTMS
7.00838e-121	1.4619	0.974	0.777	7.65806e-117	CD4 103	LY6E
1.58656e-120	1.38917	0.638	0.201	1.73364e-116	CD4 103	BHLHE40
1.69076e-117	1.50922	0.89	0.443	1.84749e-113	CD4 103	ID2
6.06694e-117	0.952111	0.343	0.063	6.62935e-113	CD4 103	CAMK1
1.24035e-116	0.969438	0.48	0.114	1.35533e-112	CD4 103	ETV7
1.21463e-114	0.900767	0.11	0.007	1.32723e-110	CD4 103	KRT81
2.50635e-114	1.09972	0.436	0.097	2.73869e-110	CD4 103	CD200
6.41262e-114	1.2064	0.707	0.24	7.00707e-110	CD4 103	TOX
1.67265e-111	1.23776	0.811	0.345	1.8277e-107	CD4 103	EPSTI1
2.15962e-109	1.43028	0.686	0.237	2.35982e-105	CD4 103	CXCR6
4.35912e-109	0.815711	0.3	0.051	4.76321e-105	CD4 103	FGL2
2.95054e-106	0.851293	0.305	0.054	3.22405e-102	CD4 103	FNDC3B
6.38196e-106	1.30121	0.818	0.373	6.97357e-102	CD4 103	RBPJ
9.47517e-105	0.981774	0.983	0.894	1.03535e-100	CD4 103	CD2
1.48332e-102	1.2781	0.856	0.426	1.62082e-98	CD4 103	SAMSN1
5.08438e-101	1.55152	0.811	0.393	5.55571e-97	CD4 103	IFI6
2.39491e-100	0.944674	0.511	0.139	2.61692e-96	CD4 103	TOX2
3.72315e-100	0.833529	0.36	0.076	4.06829e-96	CD4 103	PLPP1
7.15865e-100	0.732312	0.245	0.038	7.82225e-96	CD4 103	AKAP5
1.11731e-98	0.936193	0.429	0.106	1.22088e-94	CD4 103	ARL3
1.67547e-96	0.636948	0.158	0.017	1.83078e-92	CD4 103	IFITM10
3.28157e-95	1.17547	0.875	0.475	3.58577e-91	CD4 103	SH2D2A
4.51728e-94	0.680313	0.223	0.034	4.93604e-90	CD4 103	CCR1
5.21883e-94	1.17049	0.976	0.875	5.70261e-90	CD4 103	IFITM2
3.33143e-92	1.13842	0.93	0.587	3.64025e-88	CD4 103	NR3C1
9.53864e-92	1.15253	0.609	0.212	1.04229e-87	CD4 103	OAS1
2.08888e-90	1.04698	0.645	0.23	2.28251e-86	CD4 103	IGFLR1
5.61042e-90	1.19778	0.619	0.221	6.13051e-86	CD4 103	PHLDA1
4.00345e-89	1.21673	0.894	0.596	4.37457e-85	CD4 103	CTSD
1.00644e-88	0.792017	0.336	0.074	1.09974e-84	CD4 103	SARDH
2.29971e-88	0.899761	0.312	0.065	2.51289e-84	CD4 103	SRGAP3
1.7943e-87	1.00252	0.549	0.177	1.96063e-83	CD4 103	IFI44
4.8804e-87	1.03688	0.731	0.287	5.33281e-83	CD4 103	CD4
1.16361e-86	1.35566	0.789	0.415	1.27148e-82	CD4 103	CKLF
7.25147e-86	0.86842	0.372	0.09	7.92368e-82	CD4 103	AHI1
4.9096e-83	0.844251	0.362	0.088	5.36472e-79	CD4 103	CSGALNACT1
1.29872e-82	0.621417	0.153	0.019	1.41911e-78	CD4 103	TNS3
1.64746e-82	1.21346	0.746	0.35	1.80018e-78	CD4 103	MX1
3.80254e-81	-2.90892	0.12	0.594	4.15504e-77	CD4 103	KLF2
2.25814e-80	1.38814	0.53	0.195	2.46747e-76	CD4 103	ODF3B
7.63824e-80	1.27364	0.59	0.221	8.3463e-76	CD4 103	IFI44L
1.14235e-79	0.912088	0.592	0.211	1.24824e-75	CD4 103	NCF4
1.74093e-79	1.0336	0.53	0.177	1.90231e-75	CD4 103	SNX9
5.63375e-78	1.11488	0.511	0.167	6.15599e-74	CD4 103	MAF
5.65538e-78	1.03107	0.938	0.732	6.17963e-74	CD4 103	TPI1
5.72334e-78	1.08892	0.849	0.446	6.25389e-74	CD4 103	TIGIT
5.80703e-77	0.466265	0.153	0.02	6.34534e-73	CD4 103	GOLIM4
1.89332e-75	-2.45472	0.513	0.793	2.06883e-71	CD4 103	FOS
1.88145e-74	0.401936	0.106	0.01	2.05586e-70	CD4 103	NEBL
3.37485e-74	0.511885	0.201	0.034	3.68769e-70	CD4 103	SLC2A8
6.1853e-73	0.94207	0.964	0.795	6.75868e-69	CD4 103	S100A11
2.86114e-72	1.03677	0.201	0.034	3.12637e-68	CD4 103	IL21
3.58244e-71	0.865018	0.456	0.146	3.91453e-67	CD4 103	RHOC
7.81174e-71	-1.67564	0.868	0.936	8.53589e-67	CD4 103	TXNIP
9.33338e-71	1.01182	0.643	0.263	1.01986e-66	CD4 103	ICOS
1.74612e-70	1.03986	0.856	0.497	1.90798e-66	CD4 103	ITGB1
1.06616e-69	-3.13115	0.06	0.515	1.16499e-65	CD4 103	GZMK
1.99369e-69	0.94518	0.612	0.246	2.17851e-65	CD4 103	PTTG1
1.43526e-68	0.660507	0.233	0.047	1.56831e-64	CD4 103	GNA15
1.18447e-67	0.980595	0.787	0.428	1.29427e-63	CD4 103	ANXA5
4.94163e-67	0.679587	0.242	0.051	5.39972e-63	CD4 103	SDC4
1.22827e-66	0.5421	0.137	0.018	1.34213e-62	CD4 103	TSPAN13
2.41767e-66	1.17553	0.309	0.08	2.64179e-62	CD4 103	CSF1
1.35331e-65	-2.07196	0.494	0.782	1.47876e-61	CD4 103	DNAJB1
3.03215e-65	-1.80096	0.511	0.772	3.31323e-61	CD4 103	LTB
3.20307e-65	0.888032	0.528	0.195	3.5e-61	CD4 103	NDFIP2
4.77165e-65	1.17995	0.935	0.763	5.21398e-61	CD4 103	ZFP36L1
7.97186e-65	0.57815	0.249	0.054	8.71085e-61	CD4 103	TBXAS1
1.58273e-64	0.52281	0.189	0.034	1.72945e-60	CD4 103	SLC27A2
1.68815e-64	0.794129	0.391	0.117	1.84464e-60	CD4 103	TESC
1.81549e-64	0.631844	0.281	0.067	1.98379e-60	CD4 103	IRF5
1.23305e-63	0.8501	0.408	0.129	1.34735e-59	CD4 103	OAS3
2.94744e-62	0.708522	0.281	0.069	3.22067e-58	CD4 103	ATP10D
2.3647e-61	1.14769	0.748	0.413	2.58391e-57	CD4 103	ISG15
3.3212e-61	1.86965	0.257	0.06	3.62907e-57	CD4 103	CCL3
7.10323e-61	0.723516	0.993	0.956	7.7617e-57	CD4 103	SRGN
1.90516e-60	0.969088	0.88	0.63	2.08176e-56	CD4 103	PGAM1
2.26874e-60	-2.32004	0.141	0.525	2.47905e-56	CD4 103	SELL
3.03184e-60	0.885092	0.386	0.12	3.31289e-56	CD4 103	GK
3.05623e-60	0.832633	0.379	0.118	3.33954e-56	CD4 103	MAP1LC3A
3.43027e-60	0.911666	0.818	0.478	3.74826e-56	CD4 103	PTPN7
3.45162e-60	0.923151	0.705	0.356	3.77159e-56	CD4 103	CTSB
9.16929e-60	0.903551	0.859	0.547	1.00193e-55	CD4 103	CD82
3.28214e-59	-1.08885	0.918	0.974	3.58639e-55	CD4 103	ZFP36L2
5.27325e-59	0.952837	0.376	0.12	5.76208e-55	CD4 103	LMO4
1.74308e-58	1.27392	0.398	0.129	1.90467e-54	CD4 103	CTSL
3.13493e-58	0.520761	0.24	0.055	3.42554e-54	CD4 103	COL9A2
3.68769e-58	0.782219	0.42	0.142	4.02954e-54	CD4 103	NPDC1
5.85949e-58	0.444005	0.182	0.034	6.40266e-54	CD4 103	CORO1C
3.39116e-56	0.723622	0.4	0.132	3.70552e-52	CD4 103	SPATS2L
5.99969e-56	1.07791	0.775	0.474	6.55586e-52	CD4 103	SYNGR2
1.20245e-55	0.600479	0.228	0.052	1.31392e-51	CD4 103	SRGAP2
1.27247e-55	0.835849	0.628	0.286	1.39042e-51	CD4 103	OASL
1.94269e-55	0.449081	0.12	0.017	2.12278e-51	CD4 103	RDH10
2.53036e-55	0.831507	0.777	0.445	2.76492e-51	CD4 103	TNFRSF1B
4.16225e-55	-1.64045	0.278	0.635	4.54809e-51	CD4 103	ANXA1
5.22494e-55	0.816357	0.245	0.059	5.70929e-51	CD4 103	GPR25
1.49405e-54	0.925843	0.494	0.194	1.63254e-50	CD4 103	PDE4D
1.92311e-54	0.764248	0.597	0.247	2.10138e-50	CD4 103	KLRB1
1.1569e-53	0.78993	0.655	0.305	1.26414e-49	CD4 103	IFI27L2
1.87041e-53	0.505172	0.988	0.966	2.04379e-49	CD4 103	MYL6
1.90709e-53	-2.86005	0.055	0.434	2.08388e-49	CD4 103	CD8A
2.6051e-53	-1.7466	0.022	0.4	2.84659e-49	CD4 103	TCF7
3.99472e-53	-1.94824	0.031	0.413	4.36503e-49	CD4 103	CCR7
1.02644e-51	0.477122	0.163	0.031	1.12159e-47	CD4 103	HMOX1
2.44122e-51	0.548656	0.199	0.043	2.66752e-47	CD4 103	PTPN13
2.6433e-51	0.674406	0.333	0.103	2.88834e-47	CD4 103	ADAM19
1.75723e-50	-1.09295	0.866	0.942	1.92012e-46	CD4 103	TSC22D3
3.39618e-50	0.912211	0.698	0.369	3.711e-46	CD4 103	APOBEC3C
3.92256e-50	-2.41533	0.034	0.398	4.28619e-46	CD4 103	CD8B
7.41301e-50	0.852744	0.801	0.507	8.10019e-46	CD4 103	DYNLL1
1.66233e-49	0.787442	0.278	0.079	1.81643e-45	CD4 103	RGS16
2.23431e-49	1.03212	0.566	0.263	2.44143e-45	CD4 103	CREM
2.97512e-48	-0.754385	0.93	0.977	3.25091e-44	CD4 103	FTL
5.62316e-48	0.746353	0.511	0.213	6.14443e-44	CD4 103	PLSCR1
5.79595e-48	0.738147	0.607	0.282	6.33323e-44	CD4 103	LIMS1
5.99935e-48	0.948129	0.868	0.672	6.5555e-44	CD4 103	PKM
6.5013e-48	1.14379	0.827	0.617	7.10397e-44	CD4 103	ALOX5AP
9.03254e-48	0.748874	0.254	0.069	9.86986e-44	CD4 103	GEM
1.00963e-47	0.393466	0.177	0.037	1.10323e-43	CD4 103	GNG4
1.18326e-47	0.95609	0.674	0.339	1.29295e-43	CD4 103	PRDM1
1.23939e-47	0.653465	0.396	0.141	1.35428e-43	CD4 103	GPR137B
3.3769e-47	0.501398	0.137	0.024	3.68994e-43	CD4 103	H1F0
6.51035e-47	0.741226	0.52	0.226	7.11386e-43	CD4 103	LAP3
1.34364e-46	0.4997	0.118	0.018	1.46819e-42	CD4 103	OSM
1.48255e-46	0.724877	0.348	0.116	1.61999e-42	CD4 103	TNFSF13B
2.54683e-46	0.733988	0.633	0.311	2.78292e-42	CD4 103	SLAMF1
3.08455e-46	0.344725	0.113	0.017	3.37049e-42	CD4 103	CDK14
5.08692e-45	-1.19686	0.775	0.867	5.55848e-41	CD4 103	CD69
1.14446e-44	0.636814	0.329	0.108	1.25055e-40	CD4 103	TRPS1
1.67871e-44	0.778365	0.703	0.373	1.83432e-40	CD4 103	TPM4
1.37527e-43	0.80558	0.647	0.346	1.50276e-39	CD4 103	RAB27A
3.14405e-43	0.794188	0.408	0.159	3.43551e-39	CD4 103	CDK6
2.03525e-42	0.733076	0.559	0.262	2.22391e-38	CD4 103	ORMDL3
2.37481e-42	-1.53199	0.026	0.355	2.59495e-38	CD4 103	ITM2C
2.5063e-42	0.438104	0.192	0.047	2.73863e-38	CD4 103	VDR
2.95336e-42	0.729595	0.657	0.343	3.22713e-38	CD4 103	IRF7
7.61193e-42	0.722367	0.528	0.236	8.31755e-38	CD4 103	CARHSP1
1.40854e-41	-1.05062	0.866	0.902	1.53911e-37	CD4 103	DUSP1
2.64423e-41	0.736842	0.638	0.326	2.88935e-37	CD4 103	HNRNPLL
3.01556e-41	0.684714	0.381	0.142	3.2951e-37	CD4 103	MAP3K8
3.2109e-41	0.494491	0.228	0.063	3.50855e-37	CD4 103	LMCD1
3.60631e-41	0.447457	0.199	0.05	3.94061e-37	CD4 103	SSH1
3.98734e-41	0.528178	0.309	0.102	4.35697e-37	CD4 103	USP18
8.17139e-41	0.805502	0.635	0.338	8.92887e-37	CD4 103	CCND2
8.31008e-41	0.588023	0.237	0.068	9.08042e-37	CD4 103	NBL1
1.0908e-40	0.747044	0.597	0.301	1.19192e-36	CD4 103	GALM
1.30407e-40	0.641731	0.36	0.132	1.42496e-36	CD4 103	LTA
1.44402e-40	0.708729	0.511	0.229	1.57789e-36	CD4 103	PLEKHF1
2.58776e-40	0.442908	0.995	0.994	2.82765e-36	CD4 103	PFN1
2.80651e-40	-1.40333	0.062	0.379	3.06667e-36	CD4 103	LEF1
3.00703e-40	0.70009	0.875	0.67	3.28578e-36	CD4 103	ARPC1B
4.69476e-40	0.783212	0.791	0.516	5.12996e-36	CD4 103	CTSC
5.3811e-40	0.533197	0.302	0.099	5.87993e-36	CD4 103	RSAD2
5.51695e-40	0.710113	0.815	0.56	6.02837e-36	CD4 103	FKBP1A
6.18484e-40	0.301373	0.118	0.021	6.75817e-36	CD4 103	PPARG
1.02726e-39	0.362667	0.134	0.027	1.12249e-35	CD4 103	PAQR4
1.61639e-39	0.630065	0.353	0.13	1.76623e-35	CD4 103	SYT11
2.874e-39	0.583334	0.329	0.114	3.14042e-35	CD4 103	TSHZ2
4.41198e-39	0.42996	0.216	0.059	4.82097e-35	CD4 103	SRGAP2C
6.52522e-39	1.64688	0.71	0.376	7.13011e-35	CD4 103	CCL4
8.99578e-39	0.371193	0.165	0.039	9.82969e-35	CD4 103	MZB1
1.22095e-37	0.517777	0.986	0.968	1.33413e-33	CD4 103	IFITM1
1.38683e-37	0.507013	0.213	0.06	1.51539e-33	CD4 103	KIAA1324
1.88513e-37	0.759749	0.664	0.376	2.05988e-33	CD4 103	SIRPG
2.08228e-37	0.62391	0.324	0.118	2.27531e-33	CD4 103	CCR5
6.60319e-37	0.585399	0.477	0.212	7.21531e-33	CD4 103	ACP5
7.38998e-37	0.663882	0.516	0.242	8.07503e-33	CD4 103	MTHFD2
1.07898e-36	-1.51765	0.108	0.4	1.179e-32	CD4 103	GPR183
1.93375e-36	0.64709	0.612	0.311	2.11301e-32	CD4 103	LGALS3
2.09258e-36	0.574744	0.276	0.092	2.28657e-32	CD4 103	PRR5L
2.12428e-36	0.455441	0.223	0.066	2.3212e-32	CD4 103	PDLIM7
2.43993e-36	0.528557	0.317	0.113	2.66611e-32	CD4 103	RUNX2
2.96557e-36	0.43232	0.225	0.067	3.24048e-32	CD4 103	FANCL
3.19333e-36	0.643845	0.353	0.137	3.48935e-32	CD4 103	LIMA1
7.94877e-36	0.671291	0.345	0.134	8.68562e-32	CD4 103	SLC16A3
4.56644e-35	0.631637	0.312	0.115	4.98975e-31	CD4 103	FAM3C
3.80492e-34	-2.71556	0.221	0.458	4.15764e-30	CD4 103	NKG7
5.43097e-34	0.543913	0.302	0.111	5.93442e-30	CD4 103	FUT8
6.15775e-34	0.606961	0.48	0.222	6.72857e-30	CD4 103	OAS2
6.36606e-34	0.486708	0.242	0.078	6.95619e-30	CD4 103	EDARADD
6.71644e-34	0.531305	0.326	0.124	7.33906e-30	CD4 103	C16orf87
1.19061e-33	0.560698	0.89	0.725	1.30098e-29	CD4 103	GNG5
1.84855e-33	0.622662	0.537	0.269	2.01991e-29	CD4 103	TNFSF10
1.84893e-33	0.70492	0.23	0.074	2.02032e-29	CD4 103	CD70
1.92995e-33	0.518546	0.261	0.089	2.10886e-29	CD4 103	MAST4
4.30804e-33	0.590542	0.559	0.284	4.70739e-29	CD4 103	HSBP1
5.44006e-33	0.668156	0.729	0.467	5.94435e-29	CD4 103	PDIA6
6.02088e-33	0.591436	0.386	0.163	6.57901e-29	CD4 103	MAPKAPK3
1.76983e-32	0.250538	0.103	0.019	1.93389e-28	CD4 103	TNFRSF12A
2.03646e-32	0.589696	0.295	0.11	2.22524e-28	CD4 103	MICAL2
2.10997e-32	0.504115	0.18	0.049	2.30556e-28	CD4 103	IGFL2
2.33751e-32	0.798627	0.535	0.281	2.5542e-28	CD4 103	PRNP
2.78658e-32	0.616384	0.763	0.464	3.04489e-28	CD4 103	DNPH1
3.27431e-32	0.441173	0.233	0.076	3.57784e-28	CD4 103	NAB1
6.81746e-32	0.588414	0.48	0.227	7.44944e-28	CD4 103	PARP9
3.07929e-31	1.04307	0.329	0.132	3.36474e-27	CD4 103	GZMB
3.83714e-31	0.65746	0.731	0.44	4.19284e-27	CD4 103	IL2RB
4.0956e-31	0.620648	0.626	0.349	4.47527e-27	CD4 103	XAF1
1.55999e-30	0.340224	0.12	0.027	1.70461e-26	CD4 103	KCNK5
1.56971e-30	-1.31178	0.357	0.572	1.71522e-26	CD4 103	BTG2
1.98195e-30	0.622665	0.674	0.39	2.16568e-26	CD4 103	VOPP1
2.70345e-30	0.692529	0.866	0.704	2.95406e-26	CD4 103	SPOCK2
1.60994e-29	0.473505	0.281	0.106	1.75918e-25	CD4 103	PPIF
1.81025e-29	-1.17347	0.096	0.349	1.97806e-25	CD4 103	LYAR
2.06782e-29	0.55209	0.333	0.137	2.2595e-25	CD4 103	ZEB2
3.87627e-29	0.729951	0.614	0.353	4.2356e-25	CD4 103	CEBPB
4.42971e-29	0.692259	0.506	0.26	4.84034e-25	CD4 103	RGS2
6.25438e-29	-1.12226	0.014	0.254	6.83416e-25	CD4 103	MATK
6.49322e-29	0.422838	0.957	0.895	7.09514e-25	CD4 103	ARPC2
7.95561e-29	0.580766	0.765	0.513	8.69309e-25	CD4 103	SIT1
9.46761e-29	0.571499	0.46	0.225	1.03453e-24	CD4 103	MAP2K3
2.04935e-28	0.611136	0.345	0.147	2.23932e-24	CD4 103	RAB11FIP1
2.12718e-28	0.275422	0.113	0.025	2.32437e-24	CD4 103	SUOX
2.94113e-28	0.533165	0.266	0.101	3.21377e-24	CD4 103	SLC1A5
5.18512e-28	0.579786	0.568	0.309	5.66578e-24	CD4 103	PHPT1
7.6836e-28	0.398717	0.254	0.092	8.39587e-24	CD4 103	IFIT1
8.00039e-28	0.634885	0.794	0.583	8.74203e-24	CD4 103	CLEC2D
8.1602e-28	0.472121	0.424	0.193	8.91665e-24	CD4 103	ZBP1
9.95648e-28	-1.08053	0.83	0.86	1.08794e-23	CD4 103	JUNB
1.11146e-27	0.453172	0.974	0.881	1.21449e-23	CD4 103	LSP1
1.44988e-27	0.526356	0.225	0.079	1.58429e-23	CD4 103	AGPAT5
1.65481e-27	0.343111	1	0.999	1.80822e-23	CD4 103	ACTB
1.70269e-27	0.386776	0.173	0.051	1.86053e-23	CD4 103	TSPAN2
1.72223e-27	0.295105	0.106	0.023	1.88188e-23	CD4 103	FAIM2
1.7483e-27	0.66113	0.789	0.551	1.91037e-23	CD4 103	SLA
1.7783e-27	0.592386	0.537	0.298	1.94315e-23	CD4 103	IFI35
2.11134e-27	-0.93351	0.494	0.658	2.30706e-23	CD4 103	HIST1H4C
3.25948e-27	0.460867	0.329	0.139	3.56164e-23	CD4 103	CKS2
3.43622e-27	0.580604	0.635	0.378	3.75476e-23	CD4 103	TMEM173
4.85524e-27	0.536549	0.36	0.16	5.30532e-23	CD4 103	HERC5
1.2246e-26	0.425054	0.187	0.06	1.33812e-22	CD4 103	ACOT7
1.37114e-26	0.572171	0.432	0.209	1.49824e-22	CD4 103	PHTF2
1.84705e-26	0.399955	0.245	0.091	2.01827e-22	CD4 103	PARVB
2.31669e-26	0.539446	0.525	0.275	2.53144e-22	CD4 103	PTPN22
2.65452e-26	0.483156	0.499	0.254	2.90059e-22	CD4 103	GRINA
3.67462e-26	0.413252	0.95	0.833	4.01525e-22	CD4 103	SUB1
3.92784e-26	0.468029	0.362	0.163	4.29195e-22	CD4 103	MT1E
4.81554e-26	0.501122	0.264	0.102	5.26194e-22	CD4 103	SPSB1
5.07128e-26	0.510569	0.386	0.181	5.54139e-22	CD4 103	ACTA2
5.80198e-26	0.528508	0.504	0.261	6.33983e-22	CD4 103	SAMD9L
1.38353e-25	0.515189	0.379	0.176	1.51179e-21	CD4 103	CLSTN3
2.81729e-25	0.453168	0.393	0.183	3.07845e-21	CD4 103	SKA2
3.2625e-25	0.479673	0.3	0.124	3.56494e-21	CD4 103	NUDT14
3.44637e-25	0.404865	0.204	0.07	3.76584e-21	CD4 103	CTSH
3.65443e-25	0.561519	0.285	0.12	3.9932e-21	CD4 103	ZNRF1
4.73747e-25	0.516571	0.513	0.275	5.17664e-21	CD4 103	LYST
4.90318e-25	-1.19332	0.041	0.261	5.3577e-21	CD4 103	KLRG1
5.5744e-25	0.465369	0.293	0.122	6.09115e-21	CD4 103	CDIP1
6.34616e-25	0.461619	0.285	0.117	6.93445e-21	CD4 103	CD151
1.2102e-24	0.524559	0.324	0.143	1.32238e-20	CD4 103	SEL1L3
1.26994e-24	0.434257	0.353	0.158	1.38767e-20	CD4 103	LGALS9
1.37617e-24	0.375419	0.204	0.071	1.50374e-20	CD4 103	CDKN2A
1.7564e-24	0.51331	0.58	0.331	1.91922e-20	CD4 103	CD63
2.23397e-24	0.47988	0.854	0.669	2.44105e-20	CD4 103	PPP1CA
2.89263e-24	0.409247	0.175	0.057	3.16078e-20	CD4 103	ABCA2
3.08191e-24	0.493462	0.448	0.23	3.3676e-20	CD4 103	SPPL2A
3.09363e-24	0.327753	0.237	0.089	3.38041e-20	CD4 103	IKZF4
3.33678e-24	0.494663	0.341	0.153	3.6461e-20	CD4 103	PAM
3.44071e-24	-1.15173	0.355	0.534	3.75967e-20	CD4 103	CTSW
4.08141e-24	0.431056	0.312	0.135	4.45975e-20	CD4 103	TSPAN17
4.99087e-24	0.524561	0.559	0.315	5.45352e-20	CD4 103	YWHAH
6.36637e-24	0.432469	0.247	0.097	6.95653e-20	CD4 103	ACSL4
9.76759e-24	0.613444	0.616	0.391	1.0673e-19	CD4 103	RANBP1
1.49151e-23	1.9407	0.132	0.038	1.62977e-19	CD4 103	IFI27
1.89552e-23	0.491119	0.3	0.129	2.07124e-19	CD4 103	RIN3
3.41147e-23	0.380142	0.189	0.065	3.72771e-19	CD4 103	GALNT1
3.81256e-23	0.482784	0.796	0.586	4.16598e-19	CD4 103	UBE2L6
6.47095e-23	0.58686	0.542	0.311	7.07081e-19	CD4 103	ITGAE
7.40434e-23	0.550028	0.657	0.41	8.09072e-19	CD4 103	CDK2AP2
7.44549e-23	0.45004	0.993	0.993	8.13569e-19	CD4 103	FTH1
1.1501e-22	0.461678	0.211	0.078	1.25671e-18	CD4 103	CD38
1.15071e-22	0.511611	0.554	0.311	1.25738e-18	CD4 103	CHST12
1.73769e-22	-1.21672	0.096	0.307	1.89877e-18	CD4 103	PASK
1.88004e-22	0.490984	0.535	0.297	2.05432e-18	CD4 103	EIF2AK2
2.09024e-22	0.601531	0.832	0.666	2.28401e-18	CD4 103	CRIP1
2.72564e-22	0.474724	0.329	0.149	2.97831e-18	CD4 103	CD59
4.56063e-22	-0.642108	0.871	0.91	4.9834e-18	CD4 103	KLF6
6.54004e-22	0.400136	0.341	0.157	7.1463e-18	CD4 103	BTLA
7.14136e-22	0.443657	0.489	0.263	7.80336e-18	CD4 103	TXNDC17
7.47668e-22	0.489178	0.345	0.167	8.16977e-18	CD4 103	ACAA2
7.62395e-22	-1.15525	0.158	0.361	8.33069e-18	CD4 103	FOSB
1.38326e-21	0.369687	0.211	0.079	1.51149e-17	CD4 103	CTNNA1
1.55259e-21	-1.1701	0.046	0.243	1.69652e-17	CD4 103	SESN1
1.76662e-21	0.386422	0.168	0.057	1.93038e-17	CD4 103	SLC4A2
1.81298e-21	0.461443	0.408	0.205	1.98105e-17	CD4 103	BLOC1S1
2.66215e-21	0.523612	0.41	0.207	2.90893e-17	CD4 103	SLC7A5
2.96878e-21	0.301382	0.151	0.048	3.24398e-17	CD4 103	NOTCH2NL
2.99879e-21	-0.888274	0.01	0.192	3.27678e-17	CD4 103	S1PR1
4.20947e-21	0.449356	0.482	0.257	4.59969e-17	CD4 103	TNFRSF25
5.1839e-21	-1.06627	0.355	0.554	5.66445e-17	CD4 103	MTRNR2L12
6.26689e-21	0.493849	0.59	0.349	6.84783e-17	CD4 103	ACTN4
1.264e-20	0.529001	0.482	0.274	1.38118e-16	CD4 103	CSNK2B
1.61829e-20	0.307085	0.228	0.09	1.76831e-16	CD4 103	CYSLTR1
1.67987e-20	-0.956522	0.005	0.181	1.8356e-16	CD4 103	TXK
2.2232e-20	0.36654	0.242	0.099	2.4293e-16	CD4 103	CMPK2
2.31906e-20	0.417168	0.859	0.662	2.53404e-16	CD4 103	ITM2A
2.45241e-20	0.372118	0.355	0.171	2.67975e-16	CD4 103	SARNP
2.61915e-20	0.354914	0.285	0.125	2.86194e-16	CD4 103	BLVRA
2.91591e-20	0.372901	0.854	0.607	3.18621e-16	CD4 103	HLA-DPA1
3.54957e-20	-0.923988	0.043	0.232	3.87861e-16	CD4 103	AOAH
5.5548e-20	-0.891035	0.014	0.19	6.06973e-16	CD4 103	KLF3
5.78799e-20	0.420203	0.439	0.232	6.32454e-16	CD4 103	FAM104A
6.38338e-20	0.473094	0.842	0.658	6.97512e-16	CD4 103	HNRNPA3
6.71836e-20	-0.819508	0.185	0.391	7.34116e-16	CD4 103	NCF1
1.00937e-19	0.48121	0.218	0.089	1.10293e-15	CD4 103	AGFG1
1.10496e-19	0.482202	0.621	0.4	1.20739e-15	CD4 103	VDAC1
1.22678e-19	0.307991	0.158	0.054	1.3405e-15	CD4 103	ICAM1
1.33282e-19	0.431275	0.388	0.198	1.45637e-15	CD4 103	SLF1
1.35211e-19	-0.831892	0.005	0.174	1.47745e-15	CD4 103	PLAC8
1.80883e-19	0.362818	0.285	0.129	1.97651e-15	CD4 103	CD79B
2.85785e-19	0.29415	0.118	0.035	3.12277e-15	CD4 103	C3orf14
2.87066e-19	0.403219	0.755	0.502	3.13677e-15	CD4 103	APOBEC3G
3.58637e-19	0.390033	0.338	0.166	3.91882e-15	CD4 103	KDM5B
4.20737e-19	0.305992	0.137	0.044	4.59739e-15	CD4 103	CLECL1
4.25113e-19	0.321699	0.23	0.095	4.64521e-15	CD4 103	SMCO4
4.59485e-19	0.480179	0.578	0.364	5.0208e-15	CD4 103	NDUFA13
4.91648e-19	0.493614	0.302	0.146	5.37223e-15	CD4 103	PTPN11
5.7953e-19	0.45326	0.276	0.125	6.33252e-15	CD4 103	NAMPT
6.02163e-19	0.403969	0.254	0.112	6.57983e-15	CD4 103	WARS
7.44371e-19	0.383691	0.297	0.139	8.13374e-15	CD4 103	SLC20A1
8.34809e-19	0.416632	0.326	0.159	9.12196e-15	CD4 103	DDX60
8.55751e-19	0.434766	0.398	0.211	9.3508e-15	CD4 103	AGTRAP
9.55396e-19	0.381653	0.348	0.173	1.04396e-14	CD4 103	STAMBP
9.84077e-19	0.461904	0.719	0.51	1.0753e-14	CD4 103	POMP
2.10064e-18	0.424349	0.499	0.283	2.29536e-14	CD4 103	CD58
2.32759e-18	-0.790018	0.228	0.398	2.54335e-14	CD4 103	HMGA1
3.42152e-18	0.333686	0.221	0.092	3.7387e-14	CD4 103	ADORA2A
3.84531e-18	0.356931	0.127	0.041	4.20177e-14	CD4 103	LAT2
3.91246e-18	0.304275	0.182	0.07	4.27515e-14	CD4 103	CHN1
5.32574e-18	0.46405	0.645	0.429	5.81943e-14	CD4 103	MRPS6
6.31471e-18	0.269917	0.137	0.046	6.90009e-14	CD4 103	WSB2
7.65306e-18	0.368624	0.305	0.146	8.3625e-14	CD4 103	HSH2D
8.52709e-18	0.472698	0.362	0.189	9.31755e-14	CD4 103	CPNE7
1.16351e-17	-1.00487	0.022	0.185	1.27137e-13	CD4 103	CRTAM
1.17642e-17	0.444691	0.736	0.587	1.28547e-13	CD4 103	SNRPB
1.18589e-17	-0.912747	0.036	0.205	1.29582e-13	CD4 103	EOMES
1.72652e-17	0.3401	0.974	0.882	1.88656e-13	CD4 103	S100A4
1.84027e-17	0.328758	0.204	0.084	2.01087e-13	CD4 103	ZBTB7B
2.20469e-17	0.342406	0.309	0.15	2.40906e-13	CD4 103	PLPP5
2.24332e-17	-0.743164	0.022	0.18	2.45127e-13	CD4 103	LSR
2.88012e-17	0.301629	0.285	0.133	3.14711e-13	CD4 103	IFIT5
2.92446e-17	0.350058	0.209	0.087	3.19555e-13	CD4 103	NBPF26
3.19458e-17	0.293401	0.141	0.05	3.49072e-13	CD4 103	MREG
4.04629e-17	0.300356	0.194	0.079	4.42138e-13	CD4 103	PKIA
5.66559e-17	-0.788017	0.019	0.173	6.19079e-13	CD4 103	CD55
7.67809e-17	0.332488	0.355	0.184	8.38984e-13	CD4 103	PML
7.89762e-17	0.398264	0.23	0.103	8.62973e-13	CD4 103	KPNA2
9.37217e-17	-0.894153	0.029	0.185	1.0241e-12	CD4 103	C1orf162
1.02107e-16	-0.822822	0.055	0.226	1.11572e-12	CD4 103	GLUL
1.21357e-16	-0.743423	0.187	0.365	1.32607e-12	CD4 103	LIME1
1.37206e-16	0.337591	0.218	0.095	1.49925e-12	CD4 103	PTPRN2
1.64475e-16	0.400108	0.381	0.208	1.79721e-12	CD4 103	CTNNB1
1.68276e-16	0.257335	0.269	0.125	1.83875e-12	CD4 103	GALNT2
1.69867e-16	-0.686664	0.012	0.16	1.85614e-12	CD4 103	SPINT2
1.81905e-16	-1.43132	0.038	0.196	1.98767e-12	CD4 103	ZNF683
2.32659e-16	0.4259	0.46	0.269	2.54226e-12	CD4 103	SAMD9
2.53562e-16	-0.710858	0.005	0.147	2.77068e-12	CD4 103	CMTM8
2.75576e-16	0.365449	0.369	0.198	3.01122e-12	CD4 103	BCL3
2.798e-16	0.316296	0.141	0.051	3.05737e-12	CD4 103	AGMAT
2.90176e-16	0.442809	0.453	0.266	3.17075e-12	CD4 103	SLA2
2.97369e-16	0.483742	0.827	0.671	3.24935e-12	CD4 103	MT2A
4.25452e-16	0.329491	0.132	0.046	4.64891e-12	CD4 103	CCR2
4.63953e-16	-0.756087	0.031	0.182	5.06961e-12	CD4 103	SATB1
5.17217e-16	0.281506	0.141	0.052	5.65163e-12	CD4 103	HIST1H2BK
5.78337e-16	0.466955	0.47	0.287	6.31949e-12	CD4 103	ARL6IP1
7.4377e-16	0.350781	0.4	0.219	8.12717e-12	CD4 103	TMBIM4
8.7731e-16	-0.733736	0.005	0.143	9.58637e-12	CD4 103	PTGER2
8.97702e-16	0.385833	0.314	0.162	9.80919e-12	CD4 103	MSI2
9.91708e-16	-0.904277	0.067	0.226	1.08364e-11	CD4 103	MAL
1.16159e-15	0.462663	0.417	0.243	1.26927e-11	CD4 103	ETFB
1.41103e-15	-0.755027	0.12	0.291	1.54183e-11	CD4 103	SAMD3
1.60908e-15	-1.11185	0.005	0.141	1.75824e-11	CD4 103	KLRD1
2.12594e-15	0.257308	0.175	0.071	2.32302e-11	CD4 103	ZC2HC1A
2.34623e-15	-0.641345	0.355	0.504	2.56372e-11	CD4 103	GSTP1
2.6522e-15	0.37914	0.245	0.116	2.89805e-11	CD4 103	ANKRD28
3.26352e-15	-0.684677	0.072	0.229	3.56605e-11	CD4 103	FLOT1
3.81627e-15	0.361255	0.242	0.115	4.17004e-11	CD4 103	PCNA
4.34694e-15	0.314868	0.228	0.106	4.7499e-11	CD4 103	PCK2
4.6507e-15	0.483046	0.583	0.395	5.08182e-11	CD4 103	RNASEK
5.4991e-15	-0.490545	0.916	0.913	6.00887e-11	CD4 103	S100A6
7.46335e-15	-0.74846	0.106	0.268	8.1552e-11	CD4 103	ABLIM1
9.30269e-15	0.310816	0.134	0.05	1.0165e-10	CD4 103	LIMK1
1.49382e-14	0.360662	0.549	0.335	1.6323e-10	CD4 103	CMTM6
1.55422e-14	0.307203	0.149	0.059	1.6983e-10	CD4 103	LAYN
1.97675e-14	0.410977	0.525	0.34	2.16e-10	CD4 103	ECH1
2.09465e-14	0.387917	0.652	0.451	2.28882e-10	CD4 103	ANXA2
2.54678e-14	0.331747	0.95	0.898	2.78287e-10	CD4 103	ALDOA
2.89577e-14	0.333728	0.17	0.072	3.16421e-10	CD4 103	DGKH
3.42511e-14	0.271413	0.158	0.064	3.74262e-10	CD4 103	RANBP9
3.43561e-14	0.371166	0.264	0.133	3.75409e-10	CD4 103	APOBEC3H
3.50365e-14	-0.799596	0.118	0.268	3.82844e-10	CD4 103	AQP3
3.57814e-14	0.349479	0.897	0.751	3.90984e-10	CD4 103	PSME2
4.02835e-14	0.255722	0.127	0.047	4.40177e-10	CD4 103	DUSP5
4.25841e-14	0.338523	0.271	0.137	4.65317e-10	CD4 103	GFI1
4.78158e-14	-0.45432	0.947	0.94	5.22483e-10	CD4 103	VIM
6.53755e-14	0.387933	0.58	0.387	7.14358e-10	CD4 103	PCED1B
9.61966e-14	0.364873	0.585	0.378	1.05114e-09	CD4 103	C4orf48
1.08894e-13	0.251655	0.189	0.084	1.18989e-09	CD4 103	PSMA2
1.10722e-13	0.34351	0.417	0.242	1.20986e-09	CD4 103	TMEM167A
1.49868e-13	-0.719808	0.06	0.199	1.63761e-09	CD4 103	RASGRP2
1.62027e-13	0.401605	0.329	0.182	1.77047e-09	CD4 103	HOXB2
2.05237e-13	-0.58018	0.007	0.128	2.24262e-09	CD4 103	DHRS3
2.09502e-13	0.31729	0.307	0.165	2.28923e-09	CD4 103	MIS18BP1
2.31008e-13	0.357344	0.403	0.239	2.52423e-09	CD4 103	UBE2V1
2.95401e-13	0.505841	0.827	0.712	3.22785e-09	CD4 103	CALR
2.98799e-13	0.364927	0.549	0.356	3.26497e-09	CD4 103	PSMB2
3.29402e-13	0.409189	0.271	0.143	3.59937e-09	CD4 103	NFATC1
3.66046e-13	0.362651	0.295	0.158	3.99979e-09	CD4 103	SNAP47
3.89816e-13	0.305846	0.216	0.103	4.25952e-09	CD4 103	CEACAM21
4.201e-13	0.3854	0.767	0.571	4.59043e-09	CD4 103	TAP1
4.39974e-13	0.26037	0.144	0.058	4.80759e-09	CD4 103	SGPP2
4.59888e-13	0.359494	0.341	0.193	5.02519e-09	CD4 103	CD320
5.97469e-13	0.443837	0.549	0.361	6.52855e-09	CD4 103	SPTAN1
6.58912e-13	0.367811	0.504	0.323	7.19994e-09	CD4 103	PRDX3
6.86983e-13	0.307628	0.168	0.074	7.50666e-09	CD4 103	HIVEP3
7.08345e-13	0.334171	0.187	0.086	7.74008e-09	CD4 103	INPP5F
7.9087e-13	0.304346	0.173	0.077	8.64183e-09	CD4 103	GGT1
8.07926e-13	-0.526101	0.007	0.123	8.82821e-09	CD4 103	EPHA1
9.08213e-13	0.365303	0.365	0.214	9.92404e-09	CD4 103	EFHD2
9.74153e-13	0.336869	0.753	0.56	1.06446e-08	CD4 103	IFI16
1.08726e-12	0.355088	0.211	0.103	1.18805e-08	CD4 103	HERC6
1.11648e-12	0.260687	0.146	0.061	1.21998e-08	CD4 103	INPP1
1.1288e-12	0.284852	0.223	0.108	1.23344e-08	CD4 103	CDKN1A
1.13656e-12	-0.616787	0.065	0.198	1.24192e-08	CD4 103	SH3BP5
1.18965e-12	0.348044	0.329	0.184	1.29993e-08	CD4 103	DTX3L
1.24641e-12	-0.649494	0.002	0.112	1.36196e-08	CD4 103	MYC
1.29084e-12	0.370667	0.391	0.231	1.4105e-08	CD4 103	ZNFX1
1.34464e-12	-0.342796	0.952	0.974	1.46929e-08	CD4 103	IL32
1.4793e-12	0.276511	0.7	0.494	1.61644e-08	CD4 103	CARD16
1.57497e-12	0.365272	0.329	0.185	1.72097e-08	CD4 103	F2R
1.72702e-12	0.300977	0.221	0.108	1.88711e-08	CD4 103	SGK1
2.16355e-12	0.267686	0.223	0.109	2.36411e-08	CD4 103	CNP
2.3938e-12	0.360677	0.412	0.251	2.6157e-08	CD4 103	PLIN2
2.43636e-12	0.34696	0.825	0.708	2.66221e-08	CD4 103	PGK1
2.67451e-12	0.355881	0.187	0.088	2.92244e-08	CD4 103	TFRC
2.99658e-12	0.324032	0.326	0.185	3.27436e-08	CD4 103	CBFB
3.00989e-12	0.326023	0.916	0.807	3.28891e-08	CD4 103	SOD1
3.13539e-12	0.282037	0.216	0.106	3.42604e-08	CD4 103	PHF19
3.24852e-12	0.279861	0.245	0.124	3.54966e-08	CD4 103	TARS
3.2731e-12	0.293005	0.192	0.091	3.57652e-08	CD4 103	EMC9
3.35453e-12	0.366163	0.403	0.243	3.6655e-08	CD4 103	HNRNPAB
3.42789e-12	0.384878	0.484	0.314	3.74566e-08	CD4 103	LASP1
3.44311e-12	0.327886	0.271	0.144	3.76229e-08	CD4 103	NDUFC2
4.28353e-12	0.395793	0.293	0.162	4.68061e-08	CD4 103	CLIC3
4.52914e-12	0.267774	0.23	0.116	4.949e-08	CD4 103	MYCBP
4.53079e-12	0.361418	0.338	0.198	4.95079e-08	CD4 103	STIP1
4.55034e-12	0.262838	0.266	0.139	4.97216e-08	CD4 103	HELZ2
4.57321e-12	0.35822	0.355	0.21	4.99715e-08	CD4 103	LGALS8
4.58579e-12	0.352439	0.784	0.605	5.01089e-08	CD4 103	EZR
4.67149e-12	0.355126	0.813	0.65	5.10454e-08	CD4 103	CORO1B
5.1807e-12	0.256784	0.185	0.085	5.66095e-08	CD4 103	FRMD4B
5.38828e-12	0.324182	0.302	0.167	5.88777e-08	CD4 103	NEDD9
5.76621e-12	0.300897	0.271	0.145	6.30073e-08	CD4 103	ARHGAP18
7.4854e-12	0.326175	0.779	0.584	8.17929e-08	CD4 103	COX5A
8.07735e-12	0.307447	0.59	0.398	8.82612e-08	CD4 103	GBP5
8.53358e-12	0.294749	0.46	0.284	9.32464e-08	CD4 103	GSTO1
9.03829e-12	-0.608593	0.022	0.136	9.87614e-08	CD4 103	XCL2
9.09594e-12	0.273919	0.271	0.146	9.93913e-08	CD4 103	JAKMIP1
9.27288e-12	0.440411	0.499	0.333	1.01325e-07	CD4 103	LGALS1
1.17421e-11	0.345174	0.729	0.539	1.28306e-07	CD4 103	CXCR3
1.31511e-11	0.293197	0.249	0.13	1.43702e-07	CD4 103	DUSP16
1.43517e-11	-0.565082	0.046	0.166	1.56821e-07	CD4 103	BCL2A1
1.56104e-11	-0.637049	0.29	0.418	1.70575e-07	CD4 103	REL
1.65136e-11	0.290044	0.784	0.629	1.80444e-07	CD4 103	SQSTM1
1.8234e-11	0.342208	0.451	0.291	1.99243e-07	CD4 103	EVI2A
1.84812e-11	-1.70471	0.285	0.406	2.01944e-07	CD4 103	HSPA1B
2.09135e-11	0.276132	0.763	0.561	2.28522e-07	CD4 103	STAT1
2.26064e-11	0.314005	0.818	0.635	2.4702e-07	CD4 103	MCL1
2.43198e-11	-0.518393	0.012	0.117	2.65742e-07	CD4 103	SLAMF7
2.77171e-11	0.289789	0.153	0.069	3.02865e-07	CD4 103	SCCPDH
2.79321e-11	0.326856	0.501	0.325	3.05214e-07	CD4 103	STAT4
3.38591e-11	0.323376	0.604	0.418	3.69978e-07	CD4 103	GBP2
3.68719e-11	0.285146	0.42	0.254	4.02899e-07	CD4 103	RFTN1
4.04412e-11	0.365162	0.571	0.397	4.41901e-07	CD4 103	SLC3A2
4.14077e-11	0.319003	0.223	0.117	4.52462e-07	CD4 103	METTL8
5.4469e-11	0.307028	0.631	0.446	5.95183e-07	CD4 103	PPM1G
7.24153e-11	0.44429	0.626	0.457	7.91282e-07	CD4 103	IFITM3
7.94625e-11	0.327609	0.245	0.132	8.68287e-07	CD4 103	MDM2
9.94282e-11	0.333842	0.23	0.123	1.08645e-06	CD4 103	ETF1
1.00393e-10	0.281427	0.163	0.077	1.097e-06	CD4 103	MTHFD1
1.00975e-10	0.3167	0.871	0.721	1.10335e-06	CD4 103	LDHA
1.10209e-10	0.304092	0.492	0.326	1.20426e-06	CD4 103	MAPRE2
1.34512e-10	0.292732	0.175	0.085	1.46982e-06	CD4 103	FBXO6
1.35407e-10	0.287096	0.343	0.204	1.4796e-06	CD4 103	FBLN7
1.52557e-10	-0.574026	0.019	0.12	1.66699e-06	CD4 103	FCRL3
1.81444e-10	0.264473	0.422	0.262	1.98264e-06	CD4 103	BTG3
1.83908e-10	0.346584	0.204	0.107	2.00956e-06	CD4 103	MXD4
1.86005e-10	0.298821	0.307	0.176	2.03247e-06	CD4 103	TBX21
2.1793e-10	-0.501513	0.012	0.108	2.38132e-06	CD4 103	ITGA6
2.24828e-10	0.265656	0.276	0.155	2.45669e-06	CD4 103	PARP12
3.28214e-10	-0.481222	0.026	0.129	3.5864e-06	CD4 103	LAIR1
3.47135e-10	-0.469038	0.022	0.123	3.79314e-06	CD4 103	TRABD2A
4.40596e-10	-0.552309	0.031	0.133	4.8144e-06	CD4 103	PLEK
4.59549e-10	-0.499229	0.012	0.105	5.0215e-06	CD4 103	PECAM1
4.6102e-10	0.276201	0.199	0.103	5.03756e-06	CD4 103	PTPRJ
4.98507e-10	0.254488	0.288	0.164	5.44718e-06	CD4 103	NINJ2
5.55638e-10	0.2939	0.338	0.206	6.07146e-06	CD4 103	ARPC4
6.16437e-10	0.319567	0.604	0.432	6.73581e-06	CD4 103	DOK2
6.60597e-10	-0.473167	0.014	0.108	7.21835e-06	CD4 103	EPHA4
1.13065e-09	0.263283	0.554	0.377	1.23546e-05	CD4 103	ILF2
1.17464e-09	0.282637	0.376	0.235	1.28352e-05	CD4 103	NMI
1.34329e-09	0.368111	0.496	0.343	1.46781e-05	CD4 103	NFKBIZ
2.13219e-09	0.276035	0.427	0.275	2.32985e-05	CD4 103	BNIP3L
2.3062e-09	0.389368	0.444	0.296	2.51998e-05	CD4 103	PLEC
2.45996e-09	0.261546	0.422	0.268	2.68799e-05	CD4 103	SMARCA2
2.74901e-09	0.255396	0.432	0.279	3.00384e-05	CD4 103	PSMC3
2.84856e-09	-0.552069	0.067	0.174	3.11262e-05	CD4 103	RIC3
2.8531e-09	-0.588559	0.108	0.217	3.11759e-05	CD4 103	CDC25B
2.97444e-09	-0.571667	0.094	0.202	3.25017e-05	CD4 103	TLE4
3.45204e-09	0.261974	0.365	0.229	3.77205e-05	CD4 103	GBP4
3.52918e-09	0.297892	0.616	0.453	3.85633e-05	CD4 103	COX17
3.60813e-09	0.409399	0.592	0.436	3.94261e-05	CD4 103	ADGRE5
3.80185e-09	-0.476937	0.024	0.115	4.15428e-05	CD4 103	FBLN5
4.02703e-09	0.310151	0.669	0.493	4.40034e-05	CD4 103	TXN
4.33635e-09	-0.653071	0.103	0.22	4.73833e-05	CD4 103	HOPX
5.13354e-09	0.315559	0.233	0.133	5.60942e-05	CD4 103	AHR
5.24629e-09	-0.702395	0.122	0.226	5.73262e-05	CD4 103	SERINC5
5.26763e-09	0.304663	0.187	0.099	5.75594e-05	CD4 103	TGFBR3
7.63089e-09	-0.485375	0.048	0.146	8.33827e-05	CD4 103	SPON2
8.09789e-09	0.264578	0.242	0.139	8.84856e-05	CD4 103	C17orf49
9.1055e-09	0.287174	0.324	0.2	9.94958e-05	CD4 103	MAD2L2
1.14037e-08	0.289459	0.211	0.118	0.000124609	CD4 103	MCM5
1.16652e-08	-0.606534	0.365	0.439	0.000127466	CD4 103	CTSA
1.37132e-08	0.389366	0.794	0.675	0.000149844	CD4 103	ENO1
1.37666e-08	0.295738	0.367	0.239	0.000150427	CD4 103	TNIP2
2.63632e-08	-0.611885	0.192	0.3	0.00028807	CD4 103	HIST1H1D
2.70529e-08	-0.754487	0.094	0.194	0.000295607	CD4 103	PPP1R14B
3.03342e-08	0.252432	0.424	0.284	0.000331462	CD4 103	ACADVL
3.06663e-08	0.301227	0.309	0.196	0.00033509	CD4 103	PFKP
3.17538e-08	0.307376	0.645	0.474	0.000346974	CD4 103	RNF19A
3.53665e-08	0.298223	0.794	0.643	0.00038645	CD4 103	C9orf16
3.67623e-08	0.338205	0.446	0.306	0.000401702	CD4 103	HLA-DRB5
4.25065e-08	0.271902	0.456	0.311	0.000464468	CD4 103	SLBP
4.25742e-08	-0.596374	0.125	0.227	0.000465208	CD4 103	TIMP1
4.61564e-08	0.257787	0.765	0.602	0.000504351	CD4 103	PRDX1
4.92346e-08	-0.626734	0.791	0.788	0.000537986	CD4 103	NFKBIA
5.14901e-08	-0.442107	0.024	0.105	0.000562632	CD4 103	SCML1
5.46818e-08	0.268188	0.194	0.109	0.000597508	CD4 103	SLC5A3
6.20142e-08	-0.441631	0.058	0.149	0.000677629	CD4 103	TIFA
7.5679e-08	-0.98349	0.036	0.12	0.000826944	CD4 103	FOXP3
8.12398e-08	0.265029	0.297	0.19	0.000887708	CD4 103	CHMP4A
9.805e-08	0.257948	0.343	0.22	0.00107139	CD4 103	FKBP3
1.23823e-07	0.259788	0.549	0.392	0.00135301	CD4 103	SEC11C
1.23991e-07	0.262196	0.614	0.468	0.00135485	CD4 103	BANF1
1.66824e-07	-1.03074	0.743	0.694	0.00182289	CD4 103	DUSP2
2.02969e-07	0.251305	0.376	0.252	0.00221784	CD4 103	NASP
2.0818e-07	-0.353382	0.026	0.103	0.00227478	CD4 103	TCEAL4
2.20252e-07	-0.466871	0.036	0.116	0.00240669	CD4 103	IKZF2
2.2447e-07	-0.500604	0.264	0.359	0.00245278	CD4 103	TTC3
2.33116e-07	-0.564924	0.815	0.834	0.00254725	CD4 103	ZFP36
2.42377e-07	0.29937	0.132	0.067	0.00264845	CD4 103	NFKBID
2.74872e-07	0.275521	0.324	0.21	0.00300353	CD4 103	ATP1B3
2.90569e-07	-0.3945	0.036	0.115	0.00317505	CD4 103	SH3YL1
3.46664e-07	0.311561	0.484	0.347	0.003788	CD4 103	TGFB1
5.16021e-07	0.275694	0.329	0.219	0.00563856	CD4 103	HDAC7
5.20112e-07	-0.256694	0.964	0.953	0.00568326	CD4 103	HSPA8
5.26935e-07	0.287439	0.197	0.115	0.00575782	CD4 103	BBC3
6.63892e-07	-0.449432	0.293	0.392	0.00725435	CD4 103	PIM1
7.5277e-07	0.256327	0.134	0.071	0.00822551	CD4 103	EPHB6
7.60479e-07	-0.476857	0.05	0.129	0.00830976	CD4 103	DNAJB4
8.54179e-07	0.344712	0.434	0.31	0.00933361	CD4 103	RILPL2
1.30779e-06	-0.56128	0.211	0.298	0.0142902	CD4 103	GPR171
1.62101e-06	-0.379152	0.036	0.109	0.0177127	CD4 103	ITGA1
1.76612e-06	-0.396468	0.077	0.16	0.0192984	CD4 103	SPTBN1
1.89867e-06	0.265875	0.676	0.537	0.0207467	CD4 103	HSPB1
2.41185e-06	-0.442078	0.084	0.165	0.0263543	CD4 103	MARCKSL1
2.905e-06	-0.496019	0.156	0.248	0.031743	CD4 103	MYADM
2.9783e-06	-0.418561	0.223	0.31	0.0325439	CD4 103	NPC2
2.99925e-06	-0.418541	0.034	0.101	0.0327728	CD4 103	MTRNR2L8
3.39485e-06	-0.497335	0.537	0.559	0.0370955	CD4 103	CLEC2B
3.88312e-06	-0.506473	0.252	0.33	0.0424309	CD4 103	NUCB2
7.1297e-06	-0.565777	0.165	0.248	0.0779062	CD4 103	GADD45B
7.30227e-06	-0.48428	0.134	0.211	0.0797919	CD4 103	IFNGR1
1.17173e-05	-0.392814	0.17	0.255	0.128035	CD4 103	FKBP11
1.43252e-05	-0.293818	0.046	0.112	0.156531	CD4 103	BCAS4
1.49222e-05	-0.330582	0.06	0.128	0.163055	CD4 103	BNIP3
1.8028e-05	-0.279741	0.659	0.735	0.196992	CD4 103	ISG20
1.87673e-05	-0.396833	0.067	0.135	0.20507	CD4 103	FAAH2
2.19605e-05	-0.603613	0.451	0.491	0.239962	CD4 103	IER2
3.09446e-05	-0.25769	0.067	0.137	0.338132	CD4 103	STMN1
3.27964e-05	-0.545814	0.456	0.479	0.358366	CD4 103	NOSIP
3.57721e-05	-0.350096	0.053	0.116	0.390881	CD4 103	CCR4
4.42148e-05	-0.621293	0.252	0.319	0.483135	CD4 103	HLA-DQB1
4.92986e-05	-0.769332	0.293	0.34	0.538686	CD4 103	CMC1
5.35215e-05	-0.404106	0.621	0.626	0.58483	CD4 103	AHNAK
5.39326e-05	-0.286971	0.82	0.813	0.589321	CD4 103	HSP90AB1
7.11703e-05	-0.271541	0.043	0.101	0.777678	CD4 103	SKAP2
0.000107017	-0.465518	0.285	0.346	1	CD4 103	TNFSF8
0.000110255	-0.308196	0.633	0.661	1	CD4 103	CD27
0.000114245	-0.489806	0.163	0.225	1	CD4 103	FBXO32
0.000123879	-0.605712	0.448	0.491	1	CD4 103	CITED2
0.000177644	-0.338637	0.247	0.313	1	CD4 103	CD28
0.000178319	-0.406755	0.074	0.131	1	CD4 103	RIPK2
0.000210349	-0.499395	0.055	0.11	1	CD4 103	ID3
0.00038236	-0.398801	0.408	0.437	1	CD4 103	SH2D1A
0.000385866	-0.446172	0.185	0.24	1	CD4 103	PRMT9
0.000480803	-0.296492	0.77	0.746	1	CD4 103	TAGLN2
0.000482136	-0.278214	0.06	0.113	1	CD4 103	EPHX2
0.000514513	-0.423998	0.269	0.313	1	CD4 103	GIMAP1
0.000531473	-0.381819	0.477	0.512	1	CD4 103	PPP1R15A
0.000598524	-0.28661	0.089	0.144	1	CD4 103	PERP
0.000599925	-0.34925	0.062	0.114	1	CD4 103	LMNA
0.000680899	-0.37828	0.11	0.173	1	CD4 103	AREG
0.000909938	-0.259331	0.094	0.149	1	CD4 103	RARA
0.00144068	-0.378371	0.103	0.154	1	CD4 103	IGFBP4
0.00149633	-0.326212	0.23	0.28	1	CD4 103	SERPINB9
0.00169327	-0.26768	0.106	0.156	1	CD4 103	PAFAH1B3
0.00170786	-0.273495	0.118	0.173	1	CD4 103	UBXN11
0.00173326	-0.257882	0.216	0.277	1	CD4 103	ERN1
0.00196037	-0.346488	0.187	0.237	1	CD4 103	IMPDH2
0.00232	-0.329487	0.254	0.302	1	CD4 103	DDX21
0.00239435	-0.38809	0.918	0.901	1	CD4 103	HSP90AA1
0.00499078	-0.309793	0.432	0.432	1	CD4 103	C1QBP
0.00633136	-0.736707	0.108	0.15	1	CD4 103	GZMH
0.00664523	-0.3531	0.441	0.47	1	CD4 103	TUBA1A
0.00713829	-0.493979	0.875	0.828	1	CD4 103	JUN
0.00716759	-0.461459	0.225	0.262	1	CD4 103	TOB1
0.00758779	-0.382533	0.662	0.636	1	CD4 103	HSPE1
0	4.26916	0.88	0.097	0	CD4 CXCl13	CXCL13
0	2.87687	0.556	0.055	0	CD4 CXCl13	NMB
0	2.14806	0.445	0.016	0	CD4 CXCl13	IGFL2
0	1.9472	0.974	0.559	0	CD4 CXCl13	NR3C1
0	1.8649	0.562	0.062	0	CD4 CXCl13	CD200
0	1.82494	0.651	0.1	0	CD4 CXCl13	TOX2
0	1.65743	0.318	0.012	0	CD4 CXCl13	IL21
0	1.60233	0.956	0.639	0	CD4 CXCl13	ITM2A
0	1.51116	0.336	0.013	0	CD4 CXCl13	GNG4
0	1.48448	0.596	0.121	0	CD4 CXCl13	BTLA
0	1.45701	0.543	0.119	0	CD4 CXCl13	IGFBP4
0	1.4473	0.712	0.228	0	CD4 CXCl13	PDCD1
0	1.38834	0.652	0.145	0	CD4 CXCl13	TNFRSF18
0	1.35596	0.787	0.196	0	CD4 CXCl13	TNFRSF4
0	1.32134	0.353	0.018	0	CD4 CXCl13	PTPN13
0	1.3147	0.394	0.03	0	CD4 CXCl13	CPM
0	1.3142	0.687	0.208	0	CD4 CXCl13	TOX
0	1.29888	0.662	0.216	0	CD4 CXCl13	KLRB1
0	1.28993	0.695	0.251	0	CD4 CXCl13	LIMS1
0	1.18139	0.695	0.327	0	CD4 CXCl13	IL6ST
0	1.17916	0.497	0.165	0	CD4 CXCl13	FABP5
0	1.16585	0.739	0.348	0	CD4 CXCl13	RBPJ
0	1.12214	0.324	0.031	0	CD4 CXCl13	PDE7B
0	1.11951	0.571	0.217	0	CD4 CXCl13	MTHFD2
0	1.11944	0.996	0.953	0	CD4 CXCl13	SRGN
0	1.11907	0.844	0.533	0	CD4 CXCl13	YWHAQ
0	1.11764	0.8	0.449	0	CD4 CXCl13	PPP1CC
0	1.11286	0.429	0.068	0	CD4 CXCl13	SMCO4
0	1.09441	0.274	0.042	0	CD4 CXCl13	ZBED2
0	1.05665	0.448	0.097	0	CD4 CXCl13	CCDC50
0	1.02027	0.352	0.047	0	CD4 CXCl13	CHN1
0	1.01407	0.721	0.33	0	CD4 CXCl13	CTSB
0	0.993029	0.678	0.26	0	CD4 CXCl13	CD4
0	0.978492	0.424	0.09	0	CD4 CXCl13	TSHZ2
0	0.948063	0.533	0.177	0	CD4 CXCl13	FBLN7
0	0.931693	0.475	0.146	0	CD4 CXCl13	MAF
0	0.92224	0.438	0.133	0	CD4 CXCl13	SLC9A9
0	0.889433	1	0.98	0	CD4 CXCl13	GAPDH
0	0.868571	0.373	0.097	0	CD4 CXCl13	ETV7
0	0.835224	0.422	0.122	0	CD4 CXCl13	NPDC1
0	0.828346	0.335	0.07	0	CD4 CXCl13	CYSLTR1
0	0.821542	0.364	0.097	0	CD4 CXCl13	METTL8
0	0.813735	0.321	0.074	0	CD4 CXCl13	AHI1
0	0.748421	0.292	0.059	0	CD4 CXCl13	SARDH
0	0.722591	0.261	0.039	0	CD4 CXCl13	TBXAS1
0	0.667188	0.275	0.055	0	CD4 CXCl13	ZC2HC1A
0	0.639933	0.175	0.016	0	CD4 CXCl13	POU2AF1
0	0.619873	0.235	0.042	0	CD4 CXCl13	COL9A2
0	0.529841	0.165	0.01	0	CD4 CXCl13	PPARG
0	0.428968	0.126	0.007	0	CD4 CXCl13	SMAD1
0	0.401224	0.118	0.008	0	CD4 CXCl13	BCAT1
0	-1.01195	0.761	0.956	0	CD4 CXCl13	VIM
0	-1.60966	0.194	0.591	0	CD4 CXCl13	CLEC2B
0	-1.61103	0.676	0.883	0	CD4 CXCl13	CD69
0	-2.29917	0.248	0.651	0	CD4 CXCl13	CST7
0	-2.57271	0.045	0.575	0	CD4 CXCl13	CTSW
0	-2.6611	0.156	0.625	0	CD4 CXCl13	KLF2
0	-3.07889	0.062	0.569	0	CD4 CXCl13	GZMA
0	-3.26003	0.073	0.547	0	CD4 CXCl13	GZMK
0	-3.33643	0.021	0.465	0	CD4 CXCl13	CD8A
0	-3.87546	0.013	0.493	0	CD4 CXCl13	NKG7
0	-4.13277	0.189	0.688	0	CD4 CXCl13	CCL5
5.4807e-306	0.880513	0.286	0.062	5.98876e-302	CD4 CXCl13	ICA1
1.32615e-298	1.02502	0.897	0.631	1.44909e-294	CD4 CXCl13	CORO1B
4.1736e-298	0.872375	0.637	0.251	4.56049e-294	CD4 CXCl13	CTLA4
3.10023e-297	-1.06858	0.934	0.976	3.38762e-293	CD4 CXCl13	ZFP36L2
1.44497e-291	0.674957	0.241	0.046	1.57892e-287	CD4 CXCl13	KIAA1324
4.89475e-290	0.870332	0.367	0.102	5.3485e-286	CD4 CXCl13	GK
8.89954e-290	1.03036	0.876	0.657	9.72452e-286	CD4 CXCl13	PKM
2.38939e-284	1.27685	0.657	0.315	2.61088e-280	CD4 CXCl13	DUSP4
1.91449e-283	0.859409	0.614	0.239	2.09197e-279	CD4 CXCl13	CD40LG
7.36752e-282	0.652042	0.248	0.051	8.05049e-278	CD4 CXCl13	CAMK1
5.41007e-277	-2.40474	0.032	0.425	5.91159e-273	CD4 CXCl13	CD8B
2.82187e-276	1.14763	0.735	0.379	3.08345e-272	CD4 CXCl13	FKBP5
6.31743e-268	0.939608	0.58	0.242	6.90305e-264	CD4 CXCl13	ICOS
4.24605e-266	1.11315	0.878	0.627	4.63966e-262	CD4 CXCl13	UCP2
6.90452e-266	0.642246	0.176	0.027	7.54456e-262	CD4 CXCl13	EBI3
1.08308e-259	0.755799	0.382	0.119	1.18348e-255	CD4 CXCl13	LIMA1
1.12027e-257	0.667872	0.226	0.046	1.22412e-253	CD4 CXCl13	LIMS2
4.17461e-256	-4.13305	0.04	0.412	4.5616e-252	CD4 CXCl13	CCL4
1.2616e-246	0.6619	0.135	0.017	1.37855e-242	CD4 CXCl13	MS4A6A
2.55545e-246	0.803849	0.232	0.05	2.79234e-242	CD4 CXCl13	GADD45G
6.52939e-246	0.954841	0.76	0.41	7.13466e-242	CD4 CXCl13	BATF
2.48226e-244	0.959736	0.245	0.057	2.71236e-240	CD4 CXCl13	GEM
6.03447e-242	1.10349	0.345	0.108	6.59386e-238	CD4 CXCl13	PGM2L1
4.19935e-240	0.429212	0.124	0.014	4.58863e-236	CD4 CXCl13	FZD3
1.54939e-239	0.80731	0.557	0.234	1.69301e-235	CD4 CXCl13	TNFRSF25
6.33169e-238	0.772016	0.39	0.128	6.91864e-234	CD4 CXCl13	TIAM1
2.40621e-236	-1.91956	0.029	0.378	2.62927e-232	CD4 CXCl13	ITM2C
3.27106e-235	0.922402	0.614	0.286	3.57429e-231	CD4 CXCl13	RILPL2
1.86289e-231	0.442512	0.13	0.017	2.03558e-227	CD4 CXCl13	H1F0
1.20085e-229	0.361355	0.118	0.014	1.31217e-225	CD4 CXCl13	CD109
2.98176e-227	0.673822	0.129	0.017	3.25817e-223	CD4 CXCl13	SERPINE2
3.1175e-227	0.688875	0.389	0.128	3.40649e-223	CD4 CXCl13	IL6R
4.24375e-227	0.8135	0.689	0.368	4.63715e-223	CD4 CXCl13	VOPP1
6.80639e-227	0.765031	0.778	0.424	7.43734e-223	CD4 CXCl13	TIGIT
8.04419e-222	0.795215	0.687	0.354	8.78989e-218	CD4 CXCl13	SIRPG
4.34655e-221	0.532448	0.225	0.052	4.74948e-217	CD4 CXCl13	LMCD1
2.31328e-220	0.683259	0.347	0.11	2.52772e-216	CD4 CXCl13	MYL6B
7.92545e-220	0.601116	0.31	0.09	8.66014e-216	CD4 CXCl13	MSRA
2.02569e-219	-1.54759	0.587	0.795	2.21347e-215	CD4 CXCl13	DNAJB1
3.97978e-215	-0.801945	0.856	0.918	4.34871e-211	CD4 CXCl13	S100A6
3.12482e-212	0.769881	0.274	0.077	3.4145e-208	CD4 CXCl13	NUDT16
1.06981e-211	0.774565	0.816	0.529	1.16898e-207	CD4 CXCl13	CD82
9.03478e-210	0.447111	0.12	0.016	9.8723e-206	CD4 CXCl13	FAIM2
2.69704e-205	0.322043	0.1	0.011	2.94705e-201	CD4 CXCl13	POU3F1
5.03629e-205	1.3615	0.339	0.114	5.50315e-201	CD4 CXCl13	CTSL
1.65654e-202	0.511005	0.176	0.035	1.8101e-198	CD4 CXCl13	MYO7A
3.36839e-201	-0.676364	0.932	0.978	3.68064e-197	CD4 CXCl13	IL32
3.69029e-200	0.560986	0.268	0.075	4.03239e-196	CD4 CXCl13	AGFG1
8.67466e-200	0.600836	0.299	0.09	9.4788e-196	CD4 CXCl13	ST8SIA1
9.71223e-200	0.622215	0.973	0.853	1.06126e-195	CD4 CXCl13	COTL1
3.31003e-197	0.685004	0.413	0.157	3.61687e-193	CD4 CXCl13	ETV6
3.85343e-197	0.68679	0.447	0.178	4.21065e-193	CD4 CXCl13	NDFIP2
7.68896e-195	0.753375	0.645	0.338	8.40172e-191	CD4 CXCl13	CNIH1
2.49536e-190	0.534184	0.178	0.038	2.72669e-186	CD4 CXCl13	GNA15
7.72354e-187	0.668197	0.464	0.195	8.43951e-183	CD4 CXCl13	NCF4
1.18782e-185	0.875444	0.7	0.413	1.29793e-181	CD4 CXCl13	SH2D1A
2.93077e-185	0.60932	0.238	0.065	3.20245e-181	CD4 CXCl13	TMEM64
6.62787e-185	0.377061	0.125	0.019	7.24228e-181	CD4 CXCl13	KCNK5
2.57554e-184	0.609366	0.325	0.11	2.81429e-180	CD4 CXCl13	BLVRA
3.67865e-184	0.37701	0.14	0.024	4.01966e-180	CD4 CXCl13	SEC14L2
1.06279e-183	0.502864	0.22	0.057	1.16131e-179	CD4 CXCl13	IRF5
4.20109e-182	-0.894667	0.921	0.943	4.59053e-178	CD4 CXCl13	TSC22D3
2.84511e-181	0.662598	0.405	0.157	3.10886e-177	CD4 CXCl13	SESN3
1.17787e-180	0.823589	0.613	0.329	1.28706e-176	CD4 CXCl13	EPSTI1
3.50148e-179	0.713413	0.834	0.616	3.82606e-175	CD4 CXCl13	PGAM1
1.05545e-178	0.699309	0.898	0.721	1.15329e-174	CD4 CXCl13	TPI1
2.686e-178	0.528764	0.233	0.064	2.935e-174	CD4 CXCl13	NAB1
8.77696e-176	0.429839	0.999	0.993	9.59058e-172	CD4 CXCl13	PFN1
2.71398e-175	0.706516	0.356	0.132	2.96557e-171	CD4 CXCl13	RAB11FIP1
2.67624e-171	-1.28393	0.736	0.808	2.92433e-167	CD4 CXCl13	IL7R
1.07519e-170	0.768214	0.331	0.118	1.17486e-166	CD4 CXCl13	LTA
3.93343e-169	0.749683	0.364	0.143	4.29805e-165	CD4 CXCl13	LGALS9
1.70314e-168	0.624446	0.296	0.099	1.86102e-164	CD4 CXCl13	CCDC6
7.24333e-167	0.321731	0.125	0.022	7.91479e-163	CD4 CXCl13	RMI2
5.73591e-166	0.671598	0.346	0.13	6.26763e-162	CD4 CXCl13	PTPN11
8.63944e-166	0.641599	0.369	0.144	9.44031e-162	CD4 CXCl13	CDK6
4.09458e-163	0.818496	0.427	0.188	4.47414e-159	CD4 CXCl13	BHLHE40
1.59915e-161	0.688251	0.748	0.452	1.74739e-157	CD4 CXCl13	RNF19A
1.97038e-161	-0.602259	0.97	0.977	2.15303e-157	CD4 CXCl13	FTL
6.12127e-161	0.492839	0.251	0.077	6.68871e-157	CD4 CXCl13	DAPP1
7.50584e-161	-1.28471	0.134	0.418	8.20163e-157	CD4 CXCl13	GPR183
2.16954e-160	-1.16177	0.04	0.31	2.37065e-156	CD4 CXCl13	SAMD3
3.10017e-160	-1.18397	0.012	0.271	3.38755e-156	CD4 CXCl13	MATK
4.27828e-160	-1.35782	0.638	0.802	4.67488e-156	CD4 CXCl13	FOS
1.41802e-159	0.303414	0.1	0.014	1.54947e-155	CD4 CXCl13	CHRNA6
1.44007e-158	0.653297	0.491	0.23	1.57356e-154	CD4 CXCl13	PTTG1
2.3486e-158	0.800737	0.787	0.534	2.56632e-154	CD4 CXCl13	SLA
4.64977e-157	0.574945	0.3	0.107	5.0808e-153	CD4 CXCl13	ZNRF1
1.28715e-156	0.522359	0.283	0.096	1.40646e-152	CD4 CXCl13	ARL3
1.57066e-156	-0.981295	0.877	0.941	1.71626e-152	CD4 CXCl13	TXNIP
7.83584e-156	0.361718	0.115	0.019	8.56223e-152	CD4 CXCl13	TNFSF4
8.13658e-156	0.656645	0.589	0.308	8.89084e-152	CD4 CXCl13	HNRNPLL
1.06215e-154	0.803846	0.331	0.128	1.16061e-150	CD4 CXCl13	NFATC1
4.45374e-154	0.295197	0.103	0.016	4.8666e-150	CD4 CXCl13	ZG16B
6.21295e-154	0.766018	0.832	0.628	6.78889e-150	CD4 CXCl13	C9orf16
7.04978e-154	0.403762	0.164	0.039	7.70329e-150	CD4 CXCl13	VDR
1.22276e-152	0.470262	0.203	0.056	1.33611e-148	CD4 CXCl13	NCALD
1.72177e-152	0.453914	0.173	0.043	1.88138e-148	CD4 CXCl13	TSPAN2
1.3933e-151	-1.25809	0.36	0.587	1.52246e-147	CD4 CXCl13	BTG2
6.46163e-151	0.696521	0.743	0.491	7.06062e-147	CD4 CXCl13	DYNLL1
5.2741e-149	0.518265	0.293	0.105	5.76301e-145	CD4 CXCl13	CD151
5.92444e-149	-1.09006	0.426	0.648	6.47364e-145	CD4 CXCl13	ANXA1
5.54387e-147	0.663832	0.79	0.544	6.05779e-143	CD4 CXCl13	FKBP1A
1.07199e-146	0.490995	0.305	0.111	1.17136e-142	CD4 CXCl13	C16orf87
2.42131e-146	0.559285	0.867	0.599	2.64577e-142	CD4 CXCl13	ALOX5AP
2.83386e-146	0.596631	0.371	0.154	3.09656e-142	CD4 CXCl13	EED
4.12169e-143	0.649867	0.297	0.111	4.50378e-139	CD4 CXCl13	THADA
6.12761e-143	0.705234	0.595	0.327	6.69563e-139	CD4 CXCl13	SFXN1
1.55253e-142	0.423743	0.203	0.058	1.69645e-138	CD4 CXCl13	HYI
5.47807e-142	0.61769	0.171	0.044	5.98589e-138	CD4 CXCl13	ANKRD55
8.23471e-141	0.365429	0.132	0.028	8.99807e-137	CD4 CXCl13	KLF7
7.10699e-139	0.554264	0.359	0.149	7.76581e-135	CD4 CXCl13	MAPKAPK3
3.56012e-138	0.626749	0.455	0.217	3.89014e-134	CD4 CXCl13	IGFLR1
1.08727e-135	0.583531	0.516	0.263	1.18806e-131	CD4 CXCl13	IFNAR2
2.92459e-135	0.654071	0.7	0.448	3.1957e-131	CD4 CXCl13	DNPH1
8.33617e-134	0.479637	0.25	0.086	9.10893e-130	CD4 CXCl13	FHL3
8.48399e-134	0.526906	0.426	0.193	9.27046e-130	CD4 CXCl13	ADI1
1.11012e-133	0.603868	0.641	0.371	1.21303e-129	CD4 CXCl13	CCDC167
3.86199e-133	-0.793946	0.845	0.907	4.22e-129	CD4 CXCl13	DUSP1
2.00622e-131	0.403946	0.163	0.043	2.1922e-127	CD4 CXCl13	HACD1
3.65346e-131	0.635554	0.723	0.462	3.99214e-127	CD4 CXCl13	PTPN7
1.93599e-130	0.628705	0.592	0.323	2.11545e-126	CD4 CXCl13	TNFSF8
2.25702e-130	0.488991	0.304	0.118	2.46625e-126	CD4 CXCl13	SYT11
3.95317e-130	-1.10745	0.129	0.364	4.31962e-126	CD4 CXCl13	LYAR
8.25864e-130	0.462671	0.21	0.066	9.02422e-126	CD4 CXCl13	MFHAS1
2.46208e-129	0.607387	0.631	0.384	2.69032e-125	CD4 CXCl13	VDAC1
1.1829e-128	-0.93079	0.06	0.297	1.29255e-124	CD4 CXCl13	RUNX3
2.16564e-128	0.608944	0.837	0.658	2.3664e-124	CD4 CXCl13	ARPC1B
4.51967e-125	-1.0301	0.144	0.379	4.93864e-121	CD4 CXCl13	C12orf75
3.717e-124	0.48076	0.263	0.096	4.06157e-120	CD4 CXCl13	LY96
2.79694e-123	0.383652	0.988	0.964	3.05622e-119	CD4 CXCl13	MYL6
1.45097e-122	0.474979	0.274	0.103	1.58547e-118	CD4 CXCl13	LRRC8D
1.11998e-121	0.559706	0.412	0.195	1.22381e-117	CD4 CXCl13	PHTF2
1.14724e-121	0.593416	0.463	0.235	1.25359e-117	CD4 CXCl13	PLIN2
3.27021e-121	0.456688	0.263	0.098	3.57336e-117	CD4 CXCl13	ZNF281
6.30148e-120	0.524898	0.343	0.148	6.88563e-116	CD4 CXCl13	MSI2
1.04491e-119	0.362332	1	0.999	1.14177e-115	CD4 CXCl13	ACTB
1.47115e-119	-1.69692	0.007	0.21	1.60753e-115	CD4 CXCl13	ZNF683
1.53657e-119	-1.18231	0.134	0.357	1.67901e-115	CD4 CXCl13	PRF1
4.92499e-119	0.41965	0.231	0.081	5.38154e-115	CD4 CXCl13	PARVB
2.08415e-118	-1.00418	0.718	0.844	2.27735e-114	CD4 CXCl13	ZFP36
1.19587e-116	0.549031	0.318	0.136	1.30672e-112	CD4 CXCl13	RHOC
4.03597e-116	-1.29158	0.028	0.235	4.4101e-112	CD4 CXCl13	HOPX
2.84459e-115	0.568972	0.544	0.296	3.10828e-111	CD4 CXCl13	CD84
3.78119e-115	0.578891	0.918	0.799	4.1317e-111	CD4 CXCl13	SOD1
9.02289e-115	0.394541	0.193	0.061	9.85931e-111	CD4 CXCl13	CTSH
1.44702e-114	0.509995	0.343	0.15	1.58116e-110	CD4 CXCl13	NINJ2
7.46511e-113	-2.52849	0.004	0.196	8.15712e-109	CD4 CXCl13	CCL4L2
2.90471e-112	-1.06441	0.019	0.219	3.17397e-108	CD4 CXCl13	EOMES
1.41009e-111	-0.984329	0.039	0.246	1.54081e-107	CD4 CXCl13	AOAH
4.06078e-111	0.566591	0.271	0.109	4.43721e-107	CD4 CXCl13	MAP1LC3A
1.68799e-110	0.433293	0.199	0.067	1.84446e-106	CD4 CXCl13	ASB2
3.53876e-110	0.500213	0.468	0.239	3.8668e-106	CD4 CXCl13	GRINA
8.18332e-110	0.798983	0.811	0.631	8.94191e-106	CD4 CXCl13	H2AFZ
1.8171e-109	0.308974	0.116	0.027	1.98555e-105	CD4 CXCl13	FGFR1
2.18929e-109	0.462569	0.317	0.135	2.39224e-105	CD4 CXCl13	PHACTR2
1.81398e-108	0.490013	0.378	0.177	1.98214e-104	CD4 CXCl13	CD226
2.32556e-108	0.425686	0.248	0.094	2.54114e-104	CD4 CXCl13	ADAM19
5.29165e-108	0.521459	0.882	0.691	5.78219e-104	CD4 CXCl13	SPOCK2
3.2733e-107	0.544456	0.79	0.588	3.57673e-103	CD4 CXCl13	PRDX1
5.34961e-107	0.512025	0.443	0.227	5.84551e-103	CD4 CXCl13	TMEM167A
1.52612e-106	0.371999	0.212	0.074	1.66759e-102	CD4 CXCl13	ZBTB7B
6.66117e-106	0.368155	0.17	0.053	7.27866e-102	CD4 CXCl13	ACOT7
2.25376e-104	0.320826	0.151	0.044	2.46268e-100	CD4 CXCl13	AGMAT
3.53328e-104	0.420707	0.213	0.077	3.86081e-100	CD4 CXCl13	INPP5F
4.27383e-104	0.566796	0.357	0.167	4.67001e-100	CD4 CXCl13	SNX9
4.82042e-104	0.528285	0.733	0.482	5.26727e-100	CD4 CXCl13	ITGB1
1.63574e-102	0.397801	0.2	0.07	1.78737e-98	CD4 CXCl13	PKIA
2.89396e-102	0.453443	0.298	0.128	3.16223e-98	CD4 CXCl13	MAGEH1
1.7322e-101	0.472895	0.387	0.186	1.89277e-97	CD4 CXCl13	NCOA7
2.37098e-101	-1.12847	0.078	0.274	2.59077e-97	CD4 CXCl13	KLRG1
4.35886e-101	0.526964	0.31	0.138	4.76292e-97	CD4 CXCl13	CD59
4.80184e-101	0.421668	0.968	0.889	5.24697e-97	CD4 CXCl13	CD2
4.85663e-101	0.345096	0.146	0.043	5.30684e-97	CD4 CXCl13	MREG
2.30149e-100	0.512223	0.635	0.386	2.51484e-96	CD4 CXCl13	ARID5B
5.39252e-100	-1.11868	0.061	0.26	5.89241e-96	CD4 CXCl13	CXCR6
1.03694e-99	0.382732	0.322	0.143	1.13306e-95	CD4 CXCl13	TBC1D4
1.63673e-99	-1.08217	0.016	0.197	1.78845e-95	CD4 CXCl13	CRTAM
1.25448e-96	0.445023	0.87	0.715	1.37077e-92	CD4 CXCl13	GNG5
4.28524e-96	0.286768	0.107	0.025	4.68248e-92	CD4 CXCl13	CXorf21
4.57055e-96	0.593882	0.527	0.315	4.99424e-92	CD4 CXCl13	TYMP
2.14724e-94	0.538957	0.463	0.254	2.34629e-90	CD4 CXCl13	SMARCA2
3.18602e-94	0.640775	0.448	0.247	3.48137e-90	CD4 CXCl13	RGS2
1.08934e-93	0.384358	0.214	0.081	1.19032e-89	CD4 CXCl13	SH3TC1
2.96856e-93	0.411425	0.243	0.097	3.24375e-89	CD4 CXCl13	LRMP
6.11821e-93	0.473573	0.786	0.585	6.68537e-89	CD4 CXCl13	DBI
6.71909e-93	0.363405	0.168	0.056	7.34195e-89	CD4 CXCl13	CDCA7
1.48022e-92	-0.803935	0.078	0.269	1.61743e-88	CD4 CXCl13	FKBP11
2.90868e-92	0.454568	0.313	0.144	3.17831e-88	CD4 CXCl13	TLE3
1.49439e-91	0.47175	0.609	0.375	1.63292e-87	CD4 CXCl13	SEC11C
3.33317e-91	0.525809	0.463	0.257	3.64215e-87	CD4 CXCl13	SMS
4.09728e-91	0.382283	0.296	0.132	4.4771e-87	CD4 CXCl13	GPR137B
9.18397e-91	-0.780038	0.053	0.233	1.00353e-86	CD4 CXCl13	ABI3
1.43329e-90	0.570373	0.517	0.311	1.56615e-86	CD4 CXCl13	STAT4
4.0757e-90	0.339568	0.146	0.046	4.45351e-86	CD4 CXCl13	SDC4
5.22786e-90	-1.5002	0.004	0.162	5.71248e-86	CD4 CXCl13	GZMH
8.80188e-90	0.359641	0.219	0.084	9.61782e-86	CD4 CXCl13	PRR5L
9.68984e-90	-0.824257	0.21	0.406	1.05881e-85	CD4 CXCl13	PIM1
2.56366e-89	0.427055	0.283	0.125	2.80131e-85	CD4 CXCl13	ZMAT3
3.48963e-89	0.404675	0.311	0.143	3.81311e-85	CD4 CXCl13	PAM
4.44781e-89	0.347977	0.967	0.892	4.86012e-85	CD4 CXCl13	ALDOA
2.03837e-88	0.392839	0.246	0.103	2.22733e-84	CD4 CXCl13	FUT8
1.76295e-87	0.500036	0.363	0.186	1.92638e-83	CD4 CXCl13	ODF3B
2.7072e-87	0.44094	0.321	0.153	2.95816e-83	CD4 CXCl13	MIS18BP1
1.77113e-85	0.31721	0.13	0.039	1.93532e-81	CD4 CXCl13	PON2
3.08064e-85	-0.993374	0.339	0.504	3.36622e-81	CD4 CXCl13	IER2
3.53818e-85	-0.745015	0.743	0.836	3.86617e-81	CD4 CXCl13	JUN
4.40786e-84	-1.18172	0.002	0.151	4.81647e-80	CD4 CXCl13	KLRD1
1.02626e-83	0.409561	0.386	0.199	1.12139e-79	CD4 CXCl13	PSMB5
1.50212e-83	0.320887	0.177	0.064	1.64136e-79	CD4 CXCl13	DGKH
2.72931e-83	0.497412	0.499	0.297	2.98232e-79	CD4 CXCl13	PHPT1
3.24176e-83	-0.825862	0.036	0.201	3.54227e-79	CD4 CXCl13	KLF3
4.12569e-83	0.292711	0.111	0.03	4.50814e-79	CD4 CXCl13	TRIB1
6.92435e-83	0.346713	0.187	0.069	7.56623e-79	CD4 CXCl13	CD200R1
9.3507e-83	0.469165	0.51	0.299	1.02175e-78	CD4 CXCl13	SLAMF1
1.39415e-82	0.375351	0.215	0.086	1.52339e-78	CD4 CXCl13	PTPRN2
5.83657e-82	-0.796649	0.027	0.185	6.37761e-78	CD4 CXCl13	PLAC8
8.3584e-80	-0.752279	0.007	0.152	9.13322e-76	CD4 CXCl13	PTGER2
9.72873e-80	0.310972	0.119	0.035	1.06306e-75	CD4 CXCl13	BCL6
1.0936e-79	-0.78523	0.042	0.203	1.19498e-75	CD4 CXCl13	S1PR1
3.15058e-79	0.454967	0.672	0.453	3.44264e-75	CD4 CXCl13	PDIA6
5.15267e-78	0.392164	0.243	0.107	5.63032e-74	CD4 CXCl13	ORAI2
1.50502e-77	-0.771636	0.03	0.183	1.64453e-73	CD4 CXCl13	CD55
1.78419e-77	0.421927	0.206	0.085	1.94959e-73	CD4 CXCl13	SREBF2
3.22108e-77	-1.6979	0.006	0.147	3.51968e-73	CD4 CXCl13	GZMB
9.40836e-77	0.295355	0.134	0.044	1.02805e-72	CD4 CXCl13	F5
4.80288e-76	0.421463	0.238	0.106	5.24811e-72	CD4 CXCl13	ITPR1
5.83128e-76	0.584108	0.245	0.113	6.37184e-72	CD4 CXCl13	LMO4
1.43962e-75	0.36247	0.232	0.101	1.57307e-71	CD4 CXCl13	TRPS1
3.63381e-75	0.45071	0.575	0.365	3.97067e-71	CD4 CXCl13	TMEM173
6.37192e-75	0.34469	0.275	0.13	6.9626e-71	CD4 CXCl13	CKS2
7.04104e-75	0.365751	0.477	0.272	7.69375e-71	CD4 CXCl13	HSBP1
7.35338e-75	0.31497	0.183	0.071	8.03504e-71	CD4 CXCl13	EDARADD
9.12698e-75	0.706376	0.182	0.073	9.97305e-71	CD4 CXCl13	RGS16
1.18396e-73	-0.539107	0.879	0.913	1.29371e-69	CD4 CXCl13	KLF6
2.3302e-73	0.520989	0.444	0.263	2.54621e-69	CD4 CXCl13	SIAH2
8.92491e-73	0.328545	0.283	0.135	9.75225e-69	CD4 CXCl13	STAM
6.03649e-72	0.386567	0.5	0.3	6.59607e-68	CD4 CXCl13	TRAF1
1.02991e-71	-0.732753	0.056	0.209	1.12538e-67	CD4 CXCl13	RASGRP2
4.04219e-71	0.397749	0.454	0.262	4.41691e-67	CD4 CXCl13	BNIP3L
4.35661e-71	0.434502	0.231	0.104	4.76047e-67	CD4 CXCl13	WARS
8.51484e-71	-0.712641	0.575	0.663	9.30416e-67	CD4 CXCl13	HIST1H4C
1.38593e-70	0.379076	0.261	0.123	1.51441e-66	CD4 CXCl13	AHR
1.40109e-70	0.304464	0.184	0.074	1.53097e-66	CD4 CXCl13	TOMM34
5.72477e-70	0.41685	0.574	0.366	6.25546e-66	CD4 CXCl13	GRSF1
1.21178e-69	0.326871	0.225	0.1	1.32411e-65	CD4 CXCl13	RDX
1.4744e-69	-0.620171	0.372	0.513	1.61108e-65	CD4 CXCl13	GSTP1
4.75874e-69	0.252311	0.129	0.044	5.19987e-65	CD4 CXCl13	NRIP1
6.47794e-69	0.426818	0.375	0.208	7.07844e-65	CD4 CXCl13	TMBIM4
1.35746e-68	0.41106	0.224	0.1	1.48329e-64	CD4 CXCl13	SGK1
1.41126e-68	0.418644	0.104	0.031	1.54209e-64	CD4 CXCl13	CH25H
1.99165e-68	0.294733	0.159	0.061	2.17627e-64	CD4 CXCl13	PDLIM7
2.13136e-68	-0.651966	0.043	0.189	2.32893e-64	CD4 CXCl13	LSR
2.13183e-68	0.301572	0.158	0.06	2.32945e-64	CD4 CXCl13	HIVEP1
4.00305e-68	0.306655	0.197	0.084	4.37414e-64	CD4 CXCl13	EMC9
5.55522e-68	-0.934442	0.214	0.371	6.07019e-64	CD4 CXCl13	FOSB
4.26667e-67	0.373542	0.306	0.157	4.66219e-63	CD4 CXCl13	KDM5B
5.63701e-67	-0.584105	0.003	0.125	6.15956e-63	CD4 CXCl13	SLAMF7
8.88825e-67	-0.707531	0.171	0.327	9.71219e-63	CD4 CXCl13	CHST12
1.14171e-66	-0.473201	0.524	0.707	1.24755e-62	CD4 CXCl13	CD7
1.49709e-66	-0.665192	0.065	0.213	1.63587e-62	CD4 CXCl13	TLE4
2.65658e-66	-0.649996	0.21	0.376	2.90285e-62	CD4 CXCl13	LIME1
2.25558e-65	0.461582	0.824	0.651	2.46468e-61	CD4 CXCl13	RGS1
2.47141e-65	-0.57296	0.009	0.131	2.70051e-61	CD4 CXCl13	EPHA1
2.85692e-65	0.376911	0.571	0.365	3.12176e-61	CD4 CXCl13	C4orf48
1.31548e-64	-0.662589	0.239	0.402	1.43742e-60	CD4 CXCl13	NCF1
2.71652e-64	0.395514	0.397	0.227	2.96834e-60	CD4 CXCl13	CARHSP1
2.7827e-64	0.271099	0.147	0.055	3.04065e-60	CD4 CXCl13	DAPK2
5.8261e-64	0.449034	0.339	0.186	6.36618e-60	CD4 CXCl13	PDE4D
6.18931e-64	0.376077	0.299	0.154	6.76306e-60	CD4 CXCl13	IRF2BP2
7.92899e-64	-0.687711	0.125	0.282	8.664e-60	CD4 CXCl13	SYTL3
7.99097e-64	-0.791562	0.039	0.175	8.73173e-60	CD4 CXCl13	CLIC3
2.80495e-63	0.408453	0.472	0.291	3.06497e-59	CD4 CXCl13	GALM
3.27773e-63	0.373302	0.456	0.271	3.58158e-59	CD4 CXCl13	ACADVL
8.73516e-63	0.413925	0.386	0.221	9.54491e-59	CD4 CXCl13	FAM104A
1.49303e-62	0.307786	0.247	0.118	1.63143e-58	CD4 CXCl13	EHD4
3.22561e-62	-0.70393	0.254	0.4	3.52462e-58	CD4 CXCl13	XBP1
4.25415e-62	0.298784	0.225	0.104	4.6485e-58	CD4 CXCl13	MBOAT7
1.46528e-61	0.297892	0.132	0.048	1.60111e-57	CD4 CXCl13	NCDN
1.85032e-61	0.290345	0.958	0.891	2.02184e-57	CD4 CXCl13	ARPC2
2.67977e-61	-0.565731	0.004	0.117	2.92819e-57	CD4 CXCl13	ITGA1
4.00031e-61	0.41233	0.504	0.329	4.37114e-57	CD4 CXCl13	ECH1
9.79546e-61	0.347921	0.424	0.248	1.07035e-56	CD4 CXCl13	SMC3
1.03264e-60	-0.82714	0.777	0.768	1.12837e-56	CD4 CXCl13	LTB
1.32573e-60	0.343525	0.429	0.252	1.44862e-56	CD4 CXCl13	TXNDC17
1.60908e-60	0.291893	0.143	0.055	1.75824e-56	CD4 CXCl13	INPP1
1.74931e-60	0.294329	0.186	0.081	1.91148e-56	CD4 CXCl13	TFRC
5.33089e-60	0.379748	0.379	0.217	5.82507e-56	CD4 CXCl13	LAP3
5.42018e-60	0.364597	0.247	0.122	5.92263e-56	CD4 CXCl13	PFKFB3
8.18657e-60	0.334985	0.34	0.185	8.94547e-56	CD4 CXCl13	NUP58
1.2527e-59	0.411699	0.228	0.11	1.36883e-55	CD4 CXCl13	SERTAD2
2.44643e-59	0.304799	0.253	0.125	2.67322e-55	CD4 CXCl13	SPATS2L
3.45591e-59	0.392594	0.528	0.344	3.77627e-55	CD4 CXCl13	TANK
5.32437e-59	0.400661	0.552	0.362	5.81794e-55	CD4 CXCl13	TPM4
1.49169e-58	0.300941	0.246	0.121	1.62997e-54	CD4 CXCl13	CD79B
1.86893e-58	0.292809	0.191	0.085	2.04217e-54	CD4 CXCl13	CHST7
5.80096e-58	0.329195	0.366	0.206	6.33871e-54	CD4 CXCl13	TSPAN5
1.47557e-57	0.367713	0.597	0.397	1.61236e-53	CD4 CXCl13	CDK2AP2
9.36034e-57	0.386395	0.429	0.264	1.0228e-52	CD4 CXCl13	CSNK2B
1.21381e-56	0.323861	0.249	0.125	1.32633e-52	CD4 CXCl13	APOBEC3H
4.60291e-56	0.265458	0.967	0.929	5.02961e-52	CD4 CXCl13	HMGB1
5.00705e-56	0.345158	0.631	0.432	5.47121e-52	CD4 CXCl13	PPM1G
7.44514e-56	0.291333	0.998	0.99	8.13531e-52	CD4 CXCl13	ACTG1
8.14202e-56	0.390766	0.503	0.324	8.89678e-52	CD4 CXCl13	CMTM6
3.3999e-55	0.32452	0.346	0.196	3.71507e-51	CD4 CXCl13	ARPC4
1.09822e-54	0.324596	0.311	0.169	1.20003e-50	CD4 CXCl13	KAT6B
3.5518e-54	-0.655552	0.144	0.28	3.88105e-50	CD4 CXCl13	UPP1
4.91507e-54	0.350527	0.689	0.498	5.37069e-50	CD4 CXCl13	POMP
8.02805e-54	-1.01288	0.655	0.699	8.77225e-50	CD4 CXCl13	DUSP2
2.68041e-53	-0.641064	0.064	0.19	2.92888e-49	CD4 CXCl13	SATB1
4.15379e-53	0.315334	0.173	0.077	4.53884e-49	CD4 CXCl13	TP53INP1
1.04669e-52	-0.681857	0.098	0.235	1.14372e-48	CD4 CXCl13	GLUL
1.37468e-52	0.324513	0.201	0.096	1.50211e-48	CD4 CXCl13	SPSB1
1.9742e-52	0.331046	0.285	0.155	2.15721e-48	CD4 CXCl13	MT1E
2.50225e-52	-0.562321	0.055	0.177	2.7342e-48	CD4 CXCl13	GABARAPL1
4.23986e-52	-0.705685	0.385	0.5	4.63289e-48	CD4 CXCl13	IRF1
4.44672e-52	-0.594446	0.105	0.237	4.85893e-48	CD4 CXCl13	FLOT1
4.55756e-52	0.258369	0.163	0.071	4.98005e-48	CD4 CXCl13	GGT1
5.15246e-52	0.41746	0.662	0.476	5.6301e-48	CD4 CXCl13	IQGAP1
2.93873e-51	0.424594	0.733	0.576	3.21115e-47	CD4 CXCl13	BST2
2.94518e-51	0.277071	0.131	0.052	3.2182e-47	CD4 CXCl13	ARHGAP10
2.96877e-51	0.320843	0.325	0.184	3.24398e-47	CD4 CXCl13	CD320
3.62225e-51	0.341254	0.344	0.201	3.95803e-47	CD4 CXCl13	ATP1B3
4.82088e-51	0.332336	0.155	0.067	5.26778e-47	CD4 CXCl13	CD83
5.15253e-51	0.263198	0.128	0.05	5.63017e-47	CD4 CXCl13	CXCR5
7.27632e-51	-0.59139	0.202	0.337	7.95084e-47	CD4 CXCl13	PPM1K
1.19531e-50	0.299629	0.3	0.165	1.30611e-46	CD4 CXCl13	STAMBP
1.38784e-50	0.365438	0.305	0.172	1.51649e-46	CD4 CXCl13	IFI44
5.13954e-50	0.298852	0.266	0.141	5.61598e-46	CD4 CXCl13	RAB37
5.92448e-50	0.346186	0.411	0.254	6.47368e-46	CD4 CXCl13	ORMDL3
7.66399e-50	0.314484	0.803	0.648	8.37445e-46	CD4 CXCl13	HNRNPA3
8.92708e-50	0.280207	0.267	0.143	9.75462e-46	CD4 CXCl13	PLPP5
1.2218e-49	0.299036	0.517	0.335	1.33506e-45	CD4 CXCl13	RAB27A
2.23178e-49	0.282343	0.257	0.136	2.43867e-45	CD4 CXCl13	NDUFC2
4.6855e-49	0.356855	0.523	0.354	5.11985e-45	CD4 CXCl13	NDUFA13
5.45711e-49	0.312513	0.243	0.128	5.96299e-45	CD4 CXCl13	TSPAN17
5.84526e-49	0.394602	0.547	0.385	6.38712e-45	CD4 CXCl13	RNASEK
1.20573e-48	-0.51354	0.022	0.125	1.3175e-44	CD4 CXCl13	FASLG
1.97083e-48	-0.546272	0.023	0.127	2.15352e-44	CD4 CXCl13	FCRL3
1.98861e-48	0.287508	0.258	0.138	2.17296e-44	CD4 CXCl13	SMC4
3.04392e-48	0.302866	0.485	0.312	3.3261e-44	CD4 CXCl13	PRDX3
3.05885e-48	0.303917	0.236	0.123	3.3424e-44	CD4 CXCl13	GLCCI1
4.94889e-48	-0.773653	0.13	0.257	5.40765e-44	CD4 CXCl13	GADD45B
6.33684e-48	0.332469	0.732	0.556	6.92427e-44	CD4 CXCl13	DEK
6.97354e-48	0.468835	0.619	0.469	7.61999e-44	CD4 CXCl13	SH2D2A
1.5504e-47	0.411096	0.11	0.042	1.69413e-43	CD4 CXCl13	CD79A
1.98843e-47	0.319068	0.528	0.349	2.17276e-43	CD4 CXCl13	SPTAN1
2.2215e-47	0.287278	0.305	0.173	2.42744e-43	CD4 CXCl13	ACTA2
8.37694e-47	-0.972305	0.456	0.525	9.15348e-43	CD4 CXCl13	SELL
1.1984e-46	-0.461514	0.026	0.13	1.30949e-42	CD4 CXCl13	SYTL2
1.45291e-46	0.337604	0.455	0.291	1.5876e-42	CD4 CXCl13	PASK
3.21765e-46	-0.491804	0.016	0.111	3.51593e-42	CD4 CXCl13	PECAM1
7.6814e-46	-0.374808	0.658	0.741	8.39346e-42	CD4 CXCl13	ISG20
9.31889e-46	-0.528133	0.012	0.104	1.01828e-41	CD4 CXCl13	MYBL1
1.05717e-45	0.288876	0.469	0.3	1.15517e-41	CD4 CXCl13	TMEM14C
1.37388e-45	0.36337	0.501	0.335	1.50124e-41	CD4 CXCl13	RORA
2.64332e-45	0.279454	0.307	0.176	2.88835e-41	CD4 CXCl13	SKA2
5.27929e-45	0.283712	0.313	0.181	5.76867e-41	CD4 CXCl13	CDV3
7.03893e-45	0.358169	0.498	0.334	7.69144e-41	CD4 CXCl13	HIF1A
2.99497e-44	0.264096	0.27	0.15	3.2726e-40	CD4 CXCl13	SNAP47
3.46585e-44	-0.5122	0.047	0.152	3.78714e-40	CD4 CXCl13	PERP
9.63707e-44	-0.573953	0.108	0.225	1.05304e-39	CD4 CXCl13	CDC25B
2.37566e-43	0.303564	0.543	0.372	2.59589e-39	CD4 CXCl13	MINOS1
4.55223e-43	0.317068	0.637	0.456	4.97422e-39	CD4 CXCl13	BANF1
6.88486e-43	0.265385	0.35	0.211	7.52309e-39	CD4 CXCl13	FKBP3
7.90023e-43	0.277039	0.513	0.338	8.63258e-39	CD4 CXCl13	RHBDD2
8.75418e-43	0.271288	0.118	0.049	9.5657e-39	CD4 CXCl13	FGL2
1.02928e-42	0.250247	0.157	0.073	1.1247e-38	CD4 CXCl13	PLPP1
1.30495e-42	0.327937	0.458	0.299	1.42592e-38	CD4 CXCl13	CD28
3.78878e-42	-0.483443	0.022	0.114	4.14e-38	CD4 CXCl13	ITGA6
4.56613e-42	0.258482	0.262	0.145	4.98941e-38	CD4 CXCl13	MID1IP1
6.55848e-42	-0.539596	0.117	0.234	7.16645e-38	CD4 CXCl13	MT1F
1.07653e-41	0.512463	0.34	0.217	1.17632e-37	CD4 CXCl13	IFI44L
1.49338e-41	0.314864	0.876	0.78	1.63181e-37	CD4 CXCl13	NFKBIA
1.90576e-41	-0.62135	0.158	0.276	2.08243e-37	CD4 CXCl13	ABLIM1
6.59786e-41	0.275589	0.368	0.228	7.20948e-37	CD4 CXCl13	ATOX1
7.25701e-41	-0.454969	0.017	0.103	7.92973e-37	CD4 CXCl13	FCRL6
1.95027e-40	0.306781	0.431	0.28	2.13106e-36	CD4 CXCl13	TMPO
4.8763e-40	0.281347	0.811	0.671	5.32834e-36	CD4 CXCl13	ACTR3
8.14399e-40	0.27285	0.461	0.304	8.89894e-36	CD4 CXCl13	LASP1
8.18862e-40	0.256299	0.365	0.226	8.9477e-36	CD4 CXCl13	SYNCRIP
2.90131e-39	-0.894918	0.046	0.142	3.17026e-35	CD4 CXCl13	XCL2
3.26615e-39	-0.442623	0.04	0.136	3.56893e-35	CD4 CXCl13	LAIR1
4.40602e-39	0.290456	0.21	0.113	4.81446e-35	CD4 CXCl13	TESC
4.49456e-39	0.271763	0.234	0.13	4.91121e-35	CD4 CXCl13	TMEM70
8.10637e-39	0.314847	0.588	0.421	8.85783e-35	CD4 CXCl13	PARP1
1.36341e-38	-0.726127	0.07	0.171	1.4898e-34	CD4 CXCl13	RBKS
1.45897e-38	0.266086	0.589	0.42	1.59421e-34	CD4 CXCl13	ANXA5
1.56058e-38	-0.512968	0.045	0.139	1.70525e-34	CD4 CXCl13	PLEK
2.26054e-38	-0.523801	0.134	0.247	2.47009e-34	CD4 CXCl13	JAML
2.38524e-38	0.252274	0.311	0.187	2.60635e-34	CD4 CXCl13	GLRX3
3.23509e-38	-0.463701	0.04	0.133	3.53498e-34	CD4 CXCl13	DHRS3
3.51452e-38	0.527252	0.821	0.76	3.84032e-34	CD4 CXCl13	ZFP36L1
1.31042e-37	0.274555	0.531	0.366	1.4319e-33	CD4 CXCl13	ILF2
1.35613e-37	0.515678	0.386	0.257	1.48185e-33	CD4 CXCl13	CREM
3.72596e-37	-0.599147	0.208	0.308	4.07136e-33	CD4 CXCl13	GYG1
7.36749e-37	0.287387	0.545	0.381	8.05045e-33	CD4 CXCl13	RANBP1
1.16205e-36	0.279845	0.539	0.378	1.26978e-32	CD4 CXCl13	GPI
1.188e-36	-0.47659	0.362	0.462	1.29812e-32	CD4 CXCl13	ANXA2
2.35544e-36	-0.474866	0.431	0.509	2.57379e-32	CD4 CXCl13	FLNA
1.24344e-35	-0.435081	0.03	0.113	1.3587e-31	CD4 CXCl13	EPHA4
1.319e-35	-0.556433	0.033	0.118	1.44127e-31	CD4 CXCl13	MYC
1.40079e-35	-0.573168	0.221	0.32	1.53064e-31	CD4 CXCl13	GIMAP1
1.90812e-35	-0.710746	0.17	0.27	2.085e-31	CD4 CXCl13	TOB1
2.62189e-35	0.298884	0.597	0.442	2.86494e-31	CD4 CXCl13	COX17
5.13213e-35	0.312091	0.41	0.279	5.60788e-31	CD4 CXCl13	ARL6IP1
1.58621e-33	0.275814	0.784	0.633	1.73325e-29	CD4 CXCl13	CALM3
1.78476e-33	-0.965026	0.042	0.126	1.95021e-29	CD4 CXCl13	FOXP3
2.04499e-33	0.269218	0.591	0.435	2.23456e-29	CD4 CXCl13	SERPINB1
8.74478e-33	-0.566468	0.175	0.274	9.55542e-29	CD4 CXCl13	AQP3
1.94739e-32	-0.490854	0.236	0.339	2.12791e-28	CD4 CXCl13	GBP1
3.08133e-32	-0.522929	0.16	0.258	3.36697e-28	CD4 CXCl13	TBCD
7.98361e-32	-0.562855	0.174	0.281	8.72369e-28	CD4 CXCl13	LAG3
1.32498e-31	0.368545	0.318	0.209	1.4478e-27	CD4 CXCl13	OAS1
1.35978e-31	-0.474437	0.1	0.195	1.48583e-27	CD4 CXCl13	F2R
1.36829e-31	-0.557862	0.092	0.186	1.49513e-27	CD4 CXCl13	TXK
1.44469e-31	0.272656	0.556	0.402	1.57862e-27	CD4 CXCl13	VMP1
2.85382e-31	0.287578	0.727	0.593	3.11837e-27	CD4 CXCl13	SLC25A5
6.13206e-31	0.251513	0.527	0.378	6.7005e-27	CD4 CXCl13	PCED1B
6.90374e-31	0.257543	0.709	0.55	7.54372e-27	CD4 CXCl13	IFI16
9.82017e-31	-0.53673	0.322	0.408	1.07305e-26	CD4 CXCl13	GBP5
1.23216e-30	-0.315311	0.798	0.865	1.34638e-26	CD4 CXCl13	JUNB
1.59484e-30	-0.763815	0.339	0.413	1.74268e-26	CD4 CXCl13	CCR7
2.87138e-30	-0.732165	0.11	0.199	3.13756e-26	CD4 CXCl13	PPP1R14B
4.27094e-30	0.251849	0.728	0.585	4.66686e-26	CD4 CXCl13	WDR1
6.72766e-30	0.251327	0.742	0.596	7.35132e-26	CD4 CXCl13	EZR
1.10895e-29	-0.349104	0.031	0.104	1.21175e-25	CD4 CXCl13	FOSL2
9.89649e-29	-0.536973	0.386	0.442	1.08139e-24	CD4 CXCl13	CTSA
1.13522e-28	0.263383	0.228	0.138	1.24045e-24	CD4 CXCl13	MAP3K8
1.61158e-27	-0.505431	0.132	0.217	1.76098e-23	CD4 CXCl13	IFNGR1
5.90825e-27	-0.465602	0.446	0.517	6.45595e-23	CD4 CXCl13	PPP1R15A
8.33663e-25	0.275331	0.78	0.668	9.10943e-21	CD4 CXCl13	ENO1
1.25765e-24	-0.41857	0.232	0.315	1.37423e-20	CD4 CXCl13	NPC2
1.95957e-23	0.253985	0.322	0.222	2.14122e-19	CD4 CXCl13	PMAIP1
4.16487e-23	-0.544092	0.451	0.481	4.55096e-19	CD4 CXCl13	NOSIP
5.03778e-23	0.265404	0.485	0.361	5.50479e-19	CD4 CXCl13	PPA1
6.30149e-23	-0.345285	0.052	0.119	6.88564e-19	CD4 CXCl13	SH3YL1
1.10569e-22	-0.474368	0.252	0.343	1.20819e-18	CD4 CXCl13	LGALS1
1.66277e-21	0.274455	0.369	0.265	1.81691e-17	CD4 CXCl13	TNFSF10
2.86979e-21	-0.778608	0.292	0.343	3.13582e-17	CD4 CXCl13	CMC1
4.20279e-21	-0.439981	0.492	0.538	4.59239e-17	CD4 CXCl13	RGCC
8.67708e-21	-0.326683	0.124	0.203	9.48145e-17	CD4 CXCl13	ZBP1
1.74751e-19	-0.527861	0.287	0.339	1.90951e-15	CD4 CXCl13	CD63
3.89585e-19	0.259455	0.292	0.207	4.257e-15	CD4 CXCl13	CAPG
3.39363e-18	-0.678514	0.112	0.178	3.70822e-14	CD4 CXCl13	AREG
4.21707e-18	-0.268853	0.264	0.352	4.608e-14	CD4 CXCl13	PRDM1
5.25014e-18	-0.380679	0.209	0.275	5.73683e-14	CD4 CXCl13	SLA2
1.90466e-17	-0.333894	0.061	0.119	2.08122e-13	CD4 CXCl13	IKZF2
3.07862e-17	-0.285507	0.057	0.113	3.364e-13	CD4 CXCl13	VPS37B
4.18603e-17	-0.37901	0.491	0.556	4.57408e-13	CD4 CXCl13	MTRNR2L12
1.41734e-16	-0.294332	0.56	0.614	1.54873e-12	CD4 CXCl13	SLC2A3
1.64957e-16	-0.261746	0.052	0.105	1.80249e-12	CD4 CXCl13	TGFBR3
2.54392e-16	-0.498828	0.262	0.323	2.77975e-12	CD4 CXCl13	HLA-DQB1
6.89961e-16	-0.293923	0.477	0.515	7.53921e-12	CD4 CXCl13	HSP90B1
7.36592e-16	-0.504393	0.169	0.232	8.04874e-12	CD4 CXCl13	HLA-DQA1
1.3814e-15	0.328301	0.436	0.349	1.50946e-11	CD4 CXCl13	MX1
1.44618e-15	-0.322596	0.103	0.163	1.58025e-11	CD4 CXCl13	SPINT2
1.98344e-15	-0.448585	0.194	0.251	2.1673e-11	CD4 CXCl13	MYADM
3.51039e-15	0.277498	0.831	0.775	3.8358e-11	CD4 CXCl13	LY6E
4.81657e-15	-0.366072	0.139	0.197	5.26306e-11	CD4 CXCl13	DDIT3
6.6215e-15	0.31251	0.727	0.663	7.23531e-11	CD4 CXCl13	CRIP1
3.10274e-14	-0.466587	0.509	0.505	3.39037e-10	CD4 CXCl13	APOBEC3G
3.32919e-14	-0.380804	0.223	0.278	3.63781e-10	CD4 CXCl13	B4GALT1
3.37249e-14	-0.337081	0.17	0.231	3.68512e-10	CD4 CXCl13	TIMP1
5.43937e-14	0.268409	0.163	0.109	5.9436e-10	CD4 CXCl13	LMNA
9.06755e-14	-0.31948	0.785	0.772	9.90811e-10	CD4 CXCl13	TNFAIP3
1.41928e-13	-0.305751	0.079	0.128	1.55085e-09	CD4 CXCl13	CDKN2D
4.88293e-13	-0.383112	0.19	0.244	5.33558e-09	CD4 CXCl13	PRMT9
7.25608e-13	-0.253129	0.055	0.1	7.92871e-09	CD4 CXCl13	E2F3
7.87205e-13	-0.457341	0.06	0.106	8.60179e-09	CD4 CXCl13	ATF3
8.26656e-13	0.319045	0.48	0.392	9.03287e-09	CD4 CXCl13	IFI6
8.39102e-13	-0.379138	0.445	0.472	9.16887e-09	CD4 CXCl13	TUBA1A
9.30889e-13	-0.435788	0.256	0.302	1.01718e-08	CD4 CXCl13	HIST1H1D
1.22119e-12	-0.358197	0.222	0.27	1.3344e-08	CD4 CXCl13	GCHFR
4.48762e-12	-0.291475	0.11	0.16	4.90362e-08	CD4 CXCl13	EIF4EBP1
9.24675e-12	-0.311429	0.247	0.295	1.01039e-07	CD4 CXCl13	MYO1G
2.09895e-11	-0.265674	0.222	0.28	2.29352e-07	CD4 CXCl13	ERN1
2.43044e-11	-0.464334	0.334	0.365	2.65574e-07	CD4 CXCl13	CLDND1
2.55855e-11	-0.27876	0.301	0.346	2.79573e-07	CD4 CXCl13	CCND2
4.73156e-11	-0.300222	0.069	0.112	5.17018e-07	CD4 CXCl13	ID3
6.1769e-11	-0.522478	0.694	0.666	6.7495e-07	CD4 CXCl13	SAT1
6.34184e-11	-0.344375	0.336	0.374	6.92973e-07	CD4 CXCl13	PDE4B
1.78431e-10	-0.93674	0.371	0.407	1.94972e-06	CD4 CXCl13	HSPA1B
3.86159e-10	-0.270318	0.172	0.217	4.21956e-06	CD4 CXCl13	AGTRAP
4.61853e-10	-0.296817	0.105	0.148	5.04667e-06	CD4 CXCl13	CMTM8
4.65953e-10	-0.380708	0.646	0.604	5.09147e-06	CD4 CXCl13	HLA-DPB1
8.12721e-10	-0.302729	0.243	0.282	8.88061e-06	CD4 CXCl13	SERPINB9
2.95157e-09	-0.259995	0.637	0.625	3.22518e-05	CD4 CXCl13	AHNAK
5.34415e-09	-0.279054	0.17	0.214	5.83955e-05	CD4 CXCl13	SLC7A5
6.24199e-09	-0.28846	0.426	0.435	6.82062e-05	CD4 CXCl13	DOK2
8.17426e-09	-0.349907	0.919	0.9	8.93201e-05	CD4 CXCl13	HSP90AA1
9.66037e-09	-0.328022	0.185	0.227	0.000105559	CD4 CXCl13	MAL
1.09404e-08	-0.252796	0.658	0.636	0.000119545	CD4 CXCl13	MCL1
2.04024e-08	-0.325247	0.487	0.502	0.000222937	CD4 CXCl13	TUBA1B
8.84877e-08	0.289577	0.284	0.236	0.000966905	CD4 CXCl13	SESN1
1.06185e-07	-0.26726	0.961	0.95	0.00116028	CD4 CXCl13	CD74
1.48688e-07	-0.318349	0.182	0.214	0.00162472	CD4 CXCl13	SERTAD1
3.58397e-07	-0.338102	0.104	0.139	0.0039162	CD4 CXCl13	STMN1
3.05268e-06	-0.304543	0.799	0.774	0.0333567	CD4 CXCl13	PTPRCAP
4.73748e-06	-0.253957	0.076	0.103	0.0517665	CD4 CXCl13	ACTN1
7.81753e-06	-0.255561	0.209	0.233	0.0854221	CD4 CXCl13	PNP
1.06225e-05	-0.259332	0.348	0.359	0.116072	CD4 CXCl13	TTC3
9.72553e-05	-0.284777	0.411	0.411	1	CD4 CXCl13	HERPUD1
0.000252115	-0.273009	0.143	0.165	1	CD4 CXCl13	ANKRD37
0.00278307	-0.277934	0.124	0.141	1	CD4 CXCl13	CISH
0.00297704	-0.274992	0.216	0.229	1	CD4 CXCl13	HIST1H1E
0	3.06129	0.79	0.05	0	CD4 FOXP3	FOXP3
0	2.7853	0.8	0.187	0	CD4 FOXP3	TNFRSF4
0	2.14205	0.696	0.134	0	CD4 FOXP3	TNFRSF18
0	1.9492	0.559	0.099	0	CD4 FOXP3	MAGEH1
0	1.76744	0.814	0.228	0	CD4 FOXP3	CTLA4
0	1.72999	0.903	0.407	0	CD4 FOXP3	TIGIT
0	1.68438	0.86	0.395	0	CD4 FOXP3	BATF
0	1.67765	0.404	0.051	0	CD4 FOXP3	IL2RA
0	1.67054	0.748	0.336	0	CD4 FOXP3	PIM2
0	1.65579	0.603	0.112	0	CD4 FOXP3	TBC1D4
0	1.61139	0.816	0.413	0	CD4 FOXP3	TNFRSF1B
0	1.55211	0.859	0.46	0	CD4 FOXP3	CARD16
0	1.47008	0.491	0.05	0	CD4 FOXP3	IKZF4
0	1.41074	0.371	0.064	0	CD4 FOXP3	TNFRSF9
0	1.38337	0.883	0.647	0	CD4 FOXP3	SAT1
0	1.37858	0.602	0.235	0	CD4 FOXP3	ICOS
0	1.37546	0.621	0.19	0	CD4 FOXP3	PMAIP1
0	1.37356	0.493	0.086	0	CD4 FOXP3	GK
0	1.36365	0.355	0.011	0	CD4 FOXP3	CCR8
0	1.3426	0.522	0.073	0	CD4 FOXP3	IKZF2
0	1.3315	0.426	0.06	0	CD4 FOXP3	RTKN2
0	1.32709	0.739	0.303	0	CD4 FOXP3	DUSP4
0	1.29637	0.393	0.026	0	CD4 FOXP3	LAYN
0	1.28267	0.373	0.082	0	CD4 FOXP3	ID3
0	1.17349	0.865	0.479	0	CD4 FOXP3	HLA-DRB1
0	1.17317	0.963	0.749	0	CD4 FOXP3	LTB
0	1.16095	0.204	0.016	0	CD4 FOXP3	SOX4
0	1.13931	0.99	0.972	0	CD4 FOXP3	IL32
0	1.11464	0.498	0.111	0	CD4 FOXP3	STAM
0	1.11356	0.61	0.176	0	CD4 FOXP3	NCF4
0	1.05402	0.345	0.038	0	CD4 FOXP3	IL12RB2
0	1.02143	0.258	0.026	0	CD4 FOXP3	CD79A
0	1.0063	0.506	0.157	0	CD4 FOXP3	PELI1
0	0.997794	0.413	0.089	0	CD4 FOXP3	ETV7
0	0.992251	0.926	0.634	0	CD4 FOXP3	CD27
0	0.970614	0.353	0.061	0	CD4 FOXP3	INPP5F
0	0.966762	0.334	0.065	0	CD4 FOXP3	GADD45A
0	0.96277	0.994	0.947	0	CD4 FOXP3	CD74
0	0.958084	0.53	0.196	0	CD4 FOXP3	PHLDA1
0	0.947855	0.775	0.437	0	CD4 FOXP3	DNPH1
0	0.918727	0.259	0.053	0	CD4 FOXP3	GEM
0	0.902199	0.474	0.153	0	CD4 FOXP3	SNX9
0	0.895872	0.224	0.008	0	CD4 FOXP3	TBC1D8
0	0.876246	0.925	0.684	0	CD4 FOXP3	SPOCK2
0	0.874821	0.262	0.055	0	CD4 FOXP3	LAIR2
0	0.838698	0.231	0.015	0	CD4 FOXP3	METTL7A
0	0.838557	0.205	0.022	0	CD4 FOXP3	EBI3
0	0.837535	0.442	0.114	0	CD4 FOXP3	TOX2
0	0.83394	0.636	0.259	0	CD4 FOXP3	CD4
0	0.828049	0.286	0.05	0	CD4 FOXP3	CUL9
0	0.817217	0.368	0.103	0	CD4 FOXP3	NAMPT
0	0.813058	0.28	0.063	0	CD4 FOXP3	CSF1
0	0.810777	0.336	0.064	0	CD4 FOXP3	MARCH3
0	0.807931	0.274	0.052	0	CD4 FOXP3	ZC2HC1A
0	0.807773	0.224	0.036	0	CD4 FOXP3	ENTPD1
0	0.797811	0.28	0.06	0	CD4 FOXP3	ICA1
0	0.797548	0.44	0.137	0	CD4 FOXP3	FAM110A
0	0.785962	0.294	0.043	0	CD4 FOXP3	LMCD1
0	0.782865	0.272	0.054	0	CD4 FOXP3	ADTRP
0	0.752144	0.383	0.105	0	CD4 FOXP3	CD79B
0	0.730855	0.236	0.035	0	CD4 FOXP3	SDC4
0	0.729627	0.238	0.032	0	CD4 FOXP3	F5
0	0.696376	0.243	0.033	0	CD4 FOXP3	HACD1
0	0.682762	0.151	0.003	0	CD4 FOXP3	IL1R2
0	0.661854	0.216	0.032	0	CD4 FOXP3	VDR
0	0.630808	0.17	0.007	0	CD4 FOXP3	FANK1
0	0.617198	0.258	0.051	0	CD4 FOXP3	IRF5
0	0.570432	0.223	0.04	0	CD4 FOXP3	COL9A2
0	0.555018	0.197	0.031	0	CD4 FOXP3	CCNG2
0	0.503477	0.156	0.012	0	CD4 FOXP3	LAPTM4B
0	0.483987	0.193	0.029	0	CD4 FOXP3	MGST2
0	0.368378	0.105	0.005	0	CD4 FOXP3	TNFRSF8
0	-1.15218	0.893	0.981	0	CD4 FOXP3	ZFP36L2
0	-1.45337	0.86	0.943	0	CD4 FOXP3	TXNIP
0	-1.58345	0.652	0.888	0	CD4 FOXP3	CD69
0	-2.24146	0.568	0.826	0	CD4 FOXP3	IL7R
0	-2.48178	0.062	0.58	0	CD4 FOXP3	CTSW
0	-2.6474	0.015	0.431	0	CD4 FOXP3	CD8B
0	-2.73601	0.076	0.686	0	CD4 FOXP3	ANXA1
0	-2.75879	0.088	0.551	0	CD4 FOXP3	GZMK
0	-2.97397	0.066	0.575	0	CD4 FOXP3	GZMA
0	-3.44601	0.017	0.471	0	CD4 FOXP3	CD8A
0	-3.72781	0.039	0.496	0	CD4 FOXP3	NKG7
0	-4.38968	0.173	0.696	0	CD4 FOXP3	CCL5
3.87496e-305	-2.06633	0.282	0.618	4.23417e-301	CD4 FOXP3	KLF2
4.14334e-298	0.677112	0.29	0.069	4.52742e-294	CD4 FOXP3	ZC3H12D
2.33123e-295	0.899124	0.705	0.347	2.54734e-291	CD4 FOXP3	SIRPG
7.72426e-289	-3.95921	0.044	0.416	8.4403e-285	CD4 FOXP3	CCL4
6.71612e-287	0.924246	0.368	0.111	7.3387e-283	CD4 FOXP3	LTA
4.02723e-285	1.1489	0.746	0.454	4.40056e-281	CD4 FOXP3	SH2D2A
9.15677e-285	1.16652	0.611	0.276	1.00056e-280	CD4 FOXP3	HLA-DRA
1.90587e-281	0.911499	0.726	0.374	2.08254e-277	CD4 FOXP3	ARID5B
1.39258e-279	0.861654	0.519	0.207	1.52167e-275	CD4 FOXP3	IGFLR1
9.27193e-271	-1.36789	0.272	0.588	1.01314e-266	CD4 FOXP3	CLEC2B
1.33533e-269	0.699216	0.361	0.109	1.45912e-265	CD4 FOXP3	DUSP16
9.28687e-267	0.380125	0.132	0.016	1.01478e-262	CD4 FOXP3	SUOX
2.0053e-265	0.945838	0.483	0.189	2.19119e-261	CD4 FOXP3	ACP5
1.37646e-262	0.665989	0.994	0.98	1.50406e-258	CD4 FOXP3	GAPDH
1.63111e-261	0.598313	0.25	0.058	1.78231e-257	CD4 FOXP3	KCNN4
6.05026e-252	0.976132	0.682	0.373	6.61112e-248	CD4 FOXP3	GBP5
6.3075e-251	0.689956	0.315	0.091	6.8922e-247	CD4 FOXP3	EPHX2
9.86155e-250	0.787627	0.477	0.185	1.07757e-245	CD4 FOXP3	PHTF2
3.67198e-247	0.698842	0.332	0.1	4.01238e-243	CD4 FOXP3	MAP1LC3A
6.41442e-247	-0.801367	0.878	0.946	7.00904e-243	CD4 FOXP3	VIM
8.01846e-247	0.596174	0.29	0.08	8.76177e-243	CD4 FOXP3	FHL3
3.28646e-242	0.73592	0.351	0.114	3.59112e-238	CD4 FOXP3	SPATS2L
1.50675e-241	0.86909	0.871	0.625	1.64642e-237	CD4 FOXP3	UCP2
3.16748e-241	0.943119	0.594	0.287	3.4611e-237	CD4 FOXP3	TRAF1
1.03822e-237	0.401061	0.116	0.014	1.13446e-233	CD4 FOXP3	ZG16B
1.79698e-237	0.677924	0.981	0.873	1.96356e-233	CD4 FOXP3	S100A4
1.77583e-236	0.835581	0.637	0.323	1.94045e-232	CD4 FOXP3	RHBDD2
1.92487e-236	0.772674	0.5	0.207	2.10331e-232	CD4 FOXP3	HTATIP2
9.06654e-235	0.478782	0.186	0.036	9.90701e-231	CD4 FOXP3	IZUMO4
3.96256e-234	0.640154	0.268	0.072	4.32989e-230	CD4 FOXP3	TFRC
1.61445e-233	0.739983	0.476	0.193	1.76411e-229	CD4 FOXP3	TSPAN5
1.10868e-232	0.641148	0.269	0.073	1.21145e-228	CD4 FOXP3	MAST4
7.68802e-232	0.376186	0.113	0.013	8.4007e-228	CD4 FOXP3	IL7
1.61997e-231	0.403514	0.106	0.011	1.77014e-227	CD4 FOXP3	TSPAN13
6.77825e-231	0.972783	0.528	0.241	7.40659e-227	CD4 FOXP3	CREM
2.99358e-228	0.919169	0.736	0.448	3.27109e-224	CD4 FOXP3	PBXIP1
3.68778e-228	1.03207	0.853	0.657	4.02964e-224	CD4 FOXP3	PKM
6.02374e-228	0.837859	0.718	0.417	6.58214e-224	CD4 FOXP3	IL2RB
2.80602e-226	0.655472	0.371	0.128	3.06614e-222	CD4 FOXP3	RHOC
3.14774e-225	0.394903	0.108	0.012	3.43954e-221	CD4 FOXP3	CHRNA6
5.9169e-225	0.57927	0.31	0.094	6.4654e-221	CD4 FOXP3	AKIP1
3.58129e-224	0.804805	0.532	0.237	3.91327e-220	CD4 FOXP3	BTG3
1.48922e-221	0.706855	0.441	0.174	1.62727e-217	CD4 FOXP3	SHMT2
2.36064e-221	0.467523	0.166	0.031	2.57948e-217	CD4 FOXP3	ADAT2
5.31949e-217	0.413625	0.179	0.036	5.81261e-213	CD4 FOXP3	GNA15
4.47952e-213	0.829793	0.456	0.194	4.89477e-209	CD4 FOXP3	IL21R
5.72525e-212	0.925414	0.228	0.059	6.25599e-208	CD4 FOXP3	CD83
2.08643e-211	0.58724	0.235	0.061	2.27985e-207	CD4 FOXP3	ATP1B1
3.48963e-210	0.657331	0.362	0.129	3.81312e-206	CD4 FOXP3	RAB11FIP1
3.52837e-209	0.735022	0.862	0.654	3.85544e-205	CD4 FOXP3	ARPC1B
5.99183e-208	0.437885	0.202	0.047	6.54727e-204	CD4 FOXP3	SLC35F2
1.85315e-207	0.786784	0.465	0.193	2.02494e-203	CD4 FOXP3	OAS1
3.46256e-205	0.476672	0.135	0.022	3.78354e-201	CD4 FOXP3	HMOX1
4.65946e-203	0.67776	0.911	0.64	5.09139e-199	CD4 FOXP3	RGS1
3.31155e-202	0.714874	0.665	0.353	3.61853e-198	CD4 FOXP3	TMEM173
2.76777e-201	0.423452	0.145	0.026	3.02434e-197	CD4 FOXP3	TRIB1
2.08419e-200	0.502528	0.232	0.062	2.27739e-196	CD4 FOXP3	ASB2
5.07304e-200	0.780496	0.618	0.325	5.54331e-196	CD4 FOXP3	EPSTI1
1.25228e-197	0.735431	0.653	0.355	1.36836e-193	CD4 FOXP3	GRSF1
1.53542e-195	0.754278	0.253	0.074	1.67776e-191	CD4 FOXP3	PTP4A3
5.22638e-195	0.428797	0.137	0.024	5.71087e-191	CD4 FOXP3	FAM184A
1.35623e-193	0.722522	0.481	0.212	1.48195e-189	CD4 FOXP3	HLA-DMA
5.1379e-192	0.586904	0.298	0.096	5.61419e-188	CD4 FOXP3	CCR4
9.95201e-191	0.61392	0.279	0.088	1.08746e-186	CD4 FOXP3	CREB3L2
3.87982e-190	-1.27756	0.134	0.421	4.23948e-186	CD4 FOXP3	TCF7
2.19374e-189	0.432029	0.182	0.042	2.3971e-185	CD4 FOXP3	SGPP1
7.35395e-189	0.80881	0.673	0.395	8.03567e-185	CD4 FOXP3	GBP2
1.96388e-187	-1.2084	0.01	0.275	2.14593e-183	CD4 FOXP3	MATK
2.84241e-186	0.922784	0.871	0.674	3.1059e-182	CD4 FOXP3	CD7
8.90328e-186	0.732919	0.84	0.587	9.72861e-182	CD4 FOXP3	HLA-DPA1
5.96304e-185	-1.60399	0.1	0.375	6.51581e-181	CD4 FOXP3	ITM2C
8.56003e-185	0.70097	0.497	0.233	9.35354e-181	CD4 FOXP3	GRINA
4.34604e-184	0.613621	0.443	0.188	4.74891e-180	CD4 FOXP3	ADI1
8.10184e-184	0.714094	0.498	0.232	8.85288e-180	CD4 FOXP3	ANKRD10
9.20578e-184	0.75123	0.421	0.178	1.00592e-179	CD4 FOXP3	BCL3
2.02418e-182	0.470431	0.204	0.053	2.21182e-178	CD4 FOXP3	CAMK1
4.1782e-182	0.538779	0.311	0.108	4.56552e-178	CD4 FOXP3	C16orf87
8.37524e-181	0.423984	0.196	0.049	9.15163e-177	CD4 FOXP3	ADGRE1
8.5729e-179	0.586926	0.371	0.143	9.36761e-175	CD4 FOXP3	POU2F2
1.05014e-178	0.452853	0.252	0.076	1.14749e-174	CD4 FOXP3	HAVCR2
2.00817e-176	0.878797	0.573	0.307	2.19433e-172	CD4 FOXP3	TYMP
8.27747e-176	0.627929	0.532	0.258	9.04479e-172	CD4 FOXP3	IFNAR2
2.44589e-175	0.569039	0.189	0.048	2.67263e-171	CD4 FOXP3	ZBED2
6.90829e-175	0.598336	0.419	0.178	7.54869e-171	CD4 FOXP3	NDFIP2
8.56324e-174	0.574458	0.434	0.183	9.35705e-170	CD4 FOXP3	FBLN7
1.90704e-173	0.382181	0.121	0.021	2.08382e-169	CD4 FOXP3	CLNK
1.23206e-172	0.707342	0.482	0.228	1.34628e-168	CD4 FOXP3	PTTG1
1.36805e-172	0.4653	0.226	0.066	1.49487e-168	CD4 FOXP3	PKIA
5.05151e-171	0.604325	0.311	0.112	5.51979e-167	CD4 FOXP3	APLP2
1.09275e-169	0.683627	0.567	0.282	1.19405e-165	CD4 FOXP3	HLA-DRB5
1.0792e-168	0.616738	0.391	0.163	1.17924e-164	CD4 FOXP3	ACTA2
9.53523e-167	0.673396	0.67	0.398	1.04191e-162	CD4 FOXP3	CACYBP
1.19534e-166	0.631371	0.755	0.486	1.30615e-162	CD4 FOXP3	DYNLL1
2.59796e-166	0.661707	0.642	0.369	2.83879e-162	CD4 FOXP3	SEC11C
8.04694e-166	0.480136	0.247	0.078	8.7929e-162	CD4 FOXP3	CHST7
1.12269e-164	0.582982	0.192	0.052	1.22676e-160	CD4 FOXP3	GADD45G
2.19244e-163	0.5689	0.287	0.101	2.39568e-159	CD4 FOXP3	METTL8
3.11107e-163	-0.569383	0.903	0.975	3.39946e-159	CD4 FOXP3	IFITM1
2.77515e-162	0.684473	0.575	0.309	3.0324e-158	CD4 FOXP3	GLRX
4.70036e-161	0.607703	0.463	0.217	5.13608e-157	CD4 FOXP3	ATOX1
5.41124e-161	0.658974	0.789	0.566	5.91286e-157	CD4 FOXP3	COX5A
5.85648e-161	0.577726	0.339	0.133	6.39938e-157	CD4 FOXP3	CD59
2.3989e-160	-0.692482	0.8	0.869	2.62128e-156	CD4 FOXP3	COTL1
5.48407e-159	0.900296	0.444	0.205	5.99244e-155	CD4 FOXP3	HLA-DQA1
8.70798e-159	0.415853	0.18	0.047	9.51521e-155	CD4 FOXP3	SGPP2
5.68449e-158	0.621987	0.347	0.142	6.21144e-154	CD4 FOXP3	LGALS9
8.59015e-158	0.647205	0.484	0.235	9.38646e-154	CD4 FOXP3	FAS
3.69666e-157	0.982672	0.506	0.266	4.03934e-153	CD4 FOXP3	PIM3
1.92875e-156	0.611037	0.432	0.195	2.10754e-152	CD4 FOXP3	NABP1
3.97953e-155	-1.06884	0.11	0.368	4.34843e-151	CD4 FOXP3	NELL2
6.6557e-155	0.681511	0.403	0.179	7.27268e-151	CD4 FOXP3	ODF3B
3.56195e-154	0.36726	0.13	0.027	3.89214e-150	CD4 FOXP3	CARD17
8.82338e-154	-1.38662	0.012	0.239	9.64131e-150	CD4 FOXP3	HOPX
2.14921e-153	0.778583	0.738	0.498	2.34844e-149	CD4 FOXP3	CTSC
4.43272e-152	0.28855	0.105	0.018	4.84363e-148	CD4 FOXP3	SERPINE2
5.74653e-152	0.543276	0.304	0.114	6.27924e-148	CD4 FOXP3	HAPLN3
6.41384e-152	0.449482	0.243	0.08	7.0084e-148	CD4 FOXP3	LRRC61
9.39035e-151	0.513911	0.333	0.132	1.02608e-146	CD4 FOXP3	PHACTR2
1.62805e-150	0.575066	0.84	0.625	1.77897e-146	CD4 FOXP3	CALM3
1.99105e-148	0.472077	0.302	0.113	2.17562e-144	CD4 FOXP3	SEC14L1
3.13176e-148	-1.12001	0.02	0.244	3.42208e-144	CD4 FOXP3	GLUL
1.98629e-146	0.924107	0.689	0.457	2.17042e-142	CD4 FOXP3	SYNGR2
1.74831e-145	0.596059	0.452	0.215	1.91038e-141	CD4 FOXP3	REXO2
3.32939e-144	0.627603	0.545	0.292	3.63802e-140	CD4 FOXP3	SLAMF1
3.54833e-143	0.5485	0.924	0.797	3.87726e-139	CD4 FOXP3	SOD1
4.19191e-143	0.574364	0.549	0.287	4.5805e-139	CD4 FOXP3	CD28
4.99054e-143	0.612077	0.572	0.315	5.45316e-139	CD4 FOXP3	CMTM6
6.41279e-143	0.472645	0.244	0.084	7.00725e-139	CD4 FOXP3	ACSL4
1.15525e-141	0.429181	0.252	0.088	1.26234e-137	CD4 FOXP3	ACOT9
1.32575e-141	0.564374	0.5	0.255	1.44864e-137	CD4 FOXP3	CSNK2B
2.16487e-141	-1.05217	0.185	0.431	2.36555e-137	CD4 FOXP3	FKBP5
3.31933e-141	0.474045	0.312	0.123	3.62703e-137	CD4 FOXP3	LIMA1
5.9946e-141	-1.28968	0.063	0.291	6.5503e-137	CD4 FOXP3	CD40LG
1.31826e-140	0.478087	0.268	0.097	1.44047e-136	CD4 FOXP3	MICAL2
4.52683e-139	0.524956	0.207	0.065	4.94647e-135	CD4 FOXP3	NCR3
4.96902e-137	0.70362	0.561	0.32	5.42965e-133	CD4 FOXP3	CCND2
1.29435e-136	0.574691	0.618	0.357	1.41433e-132	CD4 FOXP3	C4orf48
2.17291e-136	-1.10845	0.013	0.222	2.37434e-132	CD4 FOXP3	EOMES
1.47845e-135	0.489506	0.519	0.263	1.6155e-131	CD4 FOXP3	LIMS1
2.05299e-135	-1.02516	0.034	0.249	2.2433e-131	CD4 FOXP3	AOAH
2.51822e-135	0.746129	0.622	0.376	2.75166e-131	CD4 FOXP3	IFI6
5.22127e-135	0.549387	0.457	0.225	5.70529e-131	CD4 FOXP3	MTHFD2
8.9111e-135	0.501633	0.358	0.153	9.73716e-131	CD4 FOXP3	MAF
1.26618e-134	-1.71667	0.009	0.213	1.38355e-130	CD4 FOXP3	ZNF683
1.77283e-134	-0.842061	0.404	0.642	1.93717e-130	CD4 FOXP3	ALOX5AP
9.86332e-134	0.551001	0.265	0.098	1.07777e-129	CD4 FOXP3	OTUD5
3.16499e-133	0.461252	0.187	0.057	3.45839e-129	CD4 FOXP3	CRADD
5.02547e-133	0.614711	0.833	0.634	5.49133e-129	CD4 FOXP3	CORO1B
7.37781e-133	0.612776	0.824	0.611	8.06173e-129	CD4 FOXP3	SQSTM1
1.3945e-132	-1.01974	0.086	0.309	1.52377e-128	CD4 FOXP3	SAMD3
3.21325e-132	0.628731	0.588	0.34	3.51111e-128	CD4 FOXP3	CNIH1
4.65314e-132	0.541618	0.316	0.131	5.08448e-128	CD4 FOXP3	SMC4
1.31621e-131	0.328771	0.114	0.024	1.43823e-127	CD4 FOXP3	PDE4A
2.39292e-131	0.582719	0.49	0.255	2.61475e-127	CD4 FOXP3	P2RY10
5.86209e-131	0.352049	0.175	0.051	6.40551e-127	CD4 FOXP3	INPP1
7.53756e-131	0.578267	0.793	0.585	8.23629e-127	CD4 FOXP3	PRDX1
3.60293e-129	0.322814	0.156	0.042	3.93693e-125	CD4 FOXP3	TMED8
2.22651e-128	0.536323	0.77	0.543	2.43291e-124	CD4 FOXP3	FKBP1A
[truncated: 2,829 more rows]
