# Supplementary material for: Uncovering the mode of action of engineered T cells in patient cancer organoids
Source: Nat Biotechnol. 2022 Jul 25;41(1):60–9. doi: 10.1038/s41587-022-01397-w (PMC9849137; doi:10.1038/s41587-022-01397-w)
Supplement: Supplementary file 10 — Summary of replicates per condition or statistical test details for a selection of data panels. [file 41587_2022_1397_MOESM10_ESM.xlsx]

## Sheet: Replicates and statistics
Fig. 2b
Tumor organoid	T cel line	n (independent experiments)
13T	TEG	11
13T	LM1	3
100T	TEG	5
100T	LM1	3
Fig 2f
cluster	t statistic	p.value	estimate	null.value	alternative	method		conf.int		n (independent experiments)
1	-0.296061	0.76996	-0.062995	0	two.sided	Pearson's product-moment correlation		-0.454833	0.349278	24
2	-3.53907	0.00194451	-0.61123	0	two.sided	Pearson's product-moment correlation		-0.81747	-0.266062	23
3	-1.28055	0.213687	-0.263376	0	two.sided	Pearson's product-moment correlation		-0.602735	0.156666	24
4	-2.46166	0.0225676	-0.473223	0	two.sided	Pearson's product-moment correlation		-0.740902	-0.0758079	23
5	-2.65619	0.0144259	-0.492772	0	two.sided	Pearson's product-moment correlation		-0.747565	-0.111549	24
6	0.0517591	0.959188	0.0110344	0	two.sided	Pearson's product-moment correlation		-0.394117	0.412595	24
7	3.03993	0.00601072	0.543876	0	two.sided	Pearson's product-moment correlation		0.179963	0.776837	24
8	2.83119	0.00972089	0.516767	0	two.sided	Pearson's product-moment correlation		0.143228	0.761434	24
9	4.93153	6.21939e-05	0.724598	0	two.sided	Pearson's product-moment correlation		0.453867	0.872858	24
Fig. 3c,f,h
Organoid	n (independent experiments)
10T	3
36T	4
169M	4
62T	3
Fig. 3d,g,i
Organoid	n (independent experiments)
34T	4
36T	4
169M	4
10T	4
Fig. 3j
Organoid	T cell	n (independent experiments)
169M	WT1	4
169M	CART	4
34T	CART	4
34T	TEG	6
10T	TEG	6
10T	CART	4
Fig. 6e
Organoid	n (independent experiments)
Normal	3
100T	3
34T	4
27T	3
10T	4
Fig. 6f
Organoid	n (independent experiments)
Normal	4
100T	3
34T	4
27T	3
10T	4
Fig. 6g
Organoid	n (independent experiments)
Normal	3
100T	3
34T	4
27T	3
10T	3
